# Supplementary material for: Setdb1-mediated H3K9 methylation is enriched on the inactive X and plays a role in its epigenetic silencing
Source: Epigenetics Chromatin. 2016 May 18;9:16. doi: 10.1186/s13072-016-0064-6 (PMC4870784; doi:10.1186/s13072-016-0064-6)
Supplement: Supplementary file 4 — 10.1186/s13072-016-0064-6 A retroviral shRNA library used to screen for genes involved in the maintenance of X inactivation. The genes targeted and the numbers of hairpins against each are shown. Dnmt1 [66,67] and Smchd1 [68] hairpins have been previously published. [file 13072_2016_64_MOESM4_ESM.xlsx]

## Sheet: Table S1
Gene	Function	No. shRNA
Luc	Non-silencing hairpin	1
Nons	Non-silencing hairpin	1
Ren	Non-silencing hairpin	1
Bmi1	PRC1 component	1
Ctcf	X chromosome pairing	2
Dmap1	Dnmt1 accessory factor	6
Dnmt1	DNA methyltransferase (maintenance)	3
Dnmt3a	DNA methyltransferase (de novo)	2
Dnmt3b	DNA methyltransferase (de novo)	3
Ehmt1	Histone lysine methyltransferase (H3K9me1,2+)	7
Ehmt2	Histone lysine methyltransferase (H3K9me1,2+)	4
Ezh2	Histone lysine methyltransferase (H3K27me3+)	2
H2afy	Histone H2A variant	2
Hdac1	Histone deacetylase	2
Hdac2	Histone deacetylase	6
Hdac3	Histone deacetylase	8
Hdac8	Histone deacetylase	5
Kdm1a	Histone lysine demethylase (H3K4me1,2–, H3K9me1,2–)	3
Kdm2a	Histone lysine demethylase (H3K36me2–)	3
Kdm2b	Histone lysine demethylase (H3K4me3–, H3K36me2–)	8
Kdm5b	Histone lysine demethlyase (H3K4me1,2,3–)	2
Kdm5d	Histone lysine demethylase (H3K4me2,3–)	1
Phf1	PRC2 accessory factor	2
Prdm2	Histone lysine methyltransferase (H3K9me1,2+)	6
Prmt5	Histone arginine methyltransferase (H4R3me1,2+)	1
Rad21	DNA repair	7
Rbbp4	PRC2 accessory factor	3
Rbbp7	PRC2 accessory factor	2
Ring1	Histone ubiquitination (H2AK119ub1+)	3
Rnf2	Histone ubiquitination (H2AK119ub1+)	2
Setd8	Histone lysine methyltransferase (H4K20me1+)	2
Setdb1	Histone lysine methyltransferase (H3K9me1,2,3+)	5
Smchd1	X inactivation maintenance	2
Suv39h1	Histone lysine methyltransferase (H3K9me2,3+)	6
Suv39h2	Histone lysine methyltransferase (H3K9me2,3+)	7
Suv420h1	Histone lysine methyltransferase (H4K20me3+)	5
Suv420h2	Histone lysine methyltransferase (H4K20me3+)	7
Suz12	PRC2 component	2
Yy1	PhoRC component	2
