# Supplementary material for: Setdb1-mediated H3K9 methylation is enriched on the inactive X and plays a role in its epigenetic silencing
Source: Epigenetics Chromatin. 2016 May 18;9:16. doi: 10.1186/s13072-016-0064-6 (PMC4870784; doi:10.1186/s13072-016-0064-6)
Supplement: Supplementary file 13 — 10.1186/s13072-016-0064-6 Reactivation of the inactive PGK X chromosome measured by gene. Aggregated counts for the reference and alternative alleles across all SNPs within a gene. Genes displayed showed p < 0.1 for at least one sample (compared to control, Fisher’s exact test). Significant p-values (p < 0.05) are in bold. [file 13072_2016_64_MOESM13_ESM.xlsx]

## Sheet: Table S2
Gene		PGK		Control		5-AzaC			Setdb1 Knockdown			Setdb1 Knockdown +5-AzaC
Name	Number of SNPs	Ref	Alt	Ref	Alt	Ref	Alt	P-Value	Ref	Alt	P-Value	Ref	Alt	P-Value
Syn1	4	5	5806	2079	4	2895	13	0.0982255	2358	8	0.260789	3292	13	0.15028
Lamp2	3	1	6878	8769	3	8557	7	0.162139	8061	2	0.785108	7135	10	0.0199056
Utp14a	2	1	281	207	10	190	13	0.276343	204	41	1.79e-05	208	41	2.33e-05
Flna	4	5	9763	9428	10	10129	21	0.0541145	9361	12	0.409472	10398	6	0.926529
Rps4x	1	3	6384	3932	2	3887	13	0.00349015	3932	38	8.13e-10	4074	64	1.13e-16
Magee1	3	0	454	522	3	561	3	0.689685	489	10	0.0370117	520	11	0.0292706
Atrx	10	0	1772	2283	1	2148	5	0.0959882	2438	4	0.208961	2023	0	1
Cox7b	2	2	2639	1114	0	1442	10	0.00332075	1209	2	0.271188	1599	4	0.120979
Rpl36a	2	26	6132	9784	12	10515	18	0.237884	9988	14	0.443535	9825	34	0.00087245
Prps1	3	0	600	547	216	434	191	0.195631	623	250	0.463741	494	233	0.0647256
Col4a5	18	4	3596	3286	3	3338	9	0.0771295	2686	2	0.743469	3059	2	0.789352
