# Supplementary material for: Setdb1-mediated H3K9 methylation is enriched on the inactive X and plays a role in its epigenetic silencing
Source: Epigenetics Chromatin. 2016 May 18;9:16. doi: 10.1186/s13072-016-0064-6 (PMC4870784; doi:10.1186/s13072-016-0064-6)
Supplement: Supplementary file 15 — 10.1186/s13072-016-0064-6 Genes that fail to establish silencing upon Setdb1 depletion. The SNPs that show a failure to establish silencing at day 5 of differentiation in replicates 1 and 2 from RNA-seq in differentiating ES cells are shown. The genes that overlap between replicates 1 and 2 are also shown and the Xi/Xa read count ratio is given. [file 13072_2016_64_MOESM15_ESM.xlsx]

## Sheet: Replicate 1
X.CHROM	POS	Gene	Xi/Xa Day5 Nons	Xi/Xa Day5 Setdb1.4	Xi/Xa Day5 Setdb1.6
chrX	70388105	1110012L19Rik	0.76	1.06667	1
chrX	70389276	1110012L19Rik	0.125	0.176471	0.2
chrX	53743437	1700013H16Rik	0.876712	1.43243	1.17518
chrX	53747039	1700013H16Rik	0.670732	0.719512	0.901235
chrX	12655901	1810030O07Rik	0.176471	0.461538	0.428571
chrX	12662728	1810030O07Rik	0.0833333	0.545455	0.333333
chrX	107784598	2610002M06Rik	0.571429	0.714286	0.625
chrX	107790759	2610002M06Rik	0.5	0.666667	0.947368
chrX	152295767	2900056M20Rik	0.5	2	1.14286
chrX	50562848	6720401G13Rik	0.285714	0.545455	1.4
chrX	50564032	6720401G13Rik	0.186047	0.433333	0.333333
chrX	50564036	6720401G13Rik	0.195122	0.344828	0.277778
chrX	50564052	6720401G13Rik	0.2	0.6	0.241379
chrX	50564090	6720401G13Rik	0.35	0.727273	0.461538
chrX	50564224	6720401G13Rik	0.258621	0.326923	0.354839
chrX	50567548	6720401G13Rik	0.0487805	0.133333	0.0666667
chrX	50567635	6720401G13Rik	0.134615	0.225	0.296296
chrX	50569333	6720401G13Rik	0.108696	0.176471	0.206897
chrX	50580721	6720401G13Rik	0.0666667	0.2	0.125
chrX	50580728	6720401G13Rik	0.0689655	0.2	0.0769231
chrX	50580867	6720401G13Rik	0.305556	0.391304	0.44
chrX	50600809	6720401G13Rik	0.294118	0.565217	0.666667
chrX	20986099	A230072C01Rik	1.2	1.4	10
chrX	104282312	Abcb7	0.846154	1.06667	2
chrX	104282749	Abcb7	0.333333	1.41667	1.53846
chrX	104282770	Abcb7	0.25	1	1.19048
chrX	104282851	Abcb7	0.285714	0.545455	0.705882
chrX	104283059	Abcb7	0.458333	0.5625	0.73913
chrX	104283254	Abcb7	0.45	0.5625	1.53846
chrX	104283286	Abcb7	0.529412	0.6875	1.38462
chrX	155273026	Acot9	0.444444	0.537037	0.641026
chrX	155295692	Acot9	0.206897	0.27907	0.5
chrX	142318143	Acsl4	0.571429	1.07692	1.63158
chrX	142318771	Acsl4	0.804878	1.26316	1.25
chrX	142318962	Acsl4	0.705882	0.777778	1.0625
chrX	142319789	Acsl4	0.645161	1.35	2.21739
chrX	142320177	Acsl4	0.894737	1.72727	1.84615
chrX	142320394	Acsl4	0.590909	1.33333	1.5
chrX	142320428	Acsl4	1.2381	1.26087	1.39286
chrX	142320797	Acsl4	1.5	1.71429	1.63636
chrX	144340741	Alg13	0.508197	1	1.11905
chrX	144342782	Alg13	0.411765	0.43662	0.59
chrX	144355619	Alg13	0.209302	0.234043	0.292929
chrX	144363924	Alg13	0.296296	1	0.425926
chrX	144364052	Alg13	0.280702	0.5	0.630435
chrX	144364055	Alg13	0.196429	0.321429	0.4
chrX	144364058	Alg13	0.196429	0.3	0.4
chrX	144364061	Alg13	0.280702	0.3	0.382979
chrX	144369644	Alg13	0.163265	0.172414	0.333333
chrX	144369823	Alg13	0.714286	0.764706	0.820513
chrX	144374036	Alg13	1.03922	1.22222	1.09434
chrX	144374128	Alg13	1.12281	1.24242	1.12903
chrX	142857544	Ammecr1	1	2	1.55556
chrX	163927648	Ap1s2	0.923077	1.76923	2.23077
chrX	163927673	Ap1s2	1.07143	1.86667	2.6
chrX	163927812	Ap1s2	1	1.22222	1.78571
chrX	163927817	Ap1s2	1.04545	1.26316	1.8
chrX	163928186	Ap1s2	1.58333	1.63636	2
chrX	163928471	Ap1s2	1.36364	1.47059	2.42857
chrX	163928547	Ap1s2	1.53333	1.88889	3.25
chrX	163928647	Ap1s2	2.3125	3	2.4375
chrX	163928726	Ap1s2	1.06667	1.6	1.21053
chrX	163928750	Ap1s2	0.85	1.61538	1.5
chrX	163928765	Ap1s2	1.05556	2.2	2
chrX	163928828	Ap1s2	1.23529	1.63636	2.5
chrX	150572204	Apex2	0.75	1.375	1.16667
chrX	20851987	Araf	0.576271	0.897959	1.23077
chrX	134720276	Armcx1	0.761905	1.25	1.5
chrX	134721200	Armcx1	0.916667	1.36	1.15152
chrX	134721491	Armcx1	0.464286	1.07143	0.636364
chrX	134807302	Armcx2	0.307692	0.666667	0.612903
chrX	134807703	Armcx2	0.243243	0.558824	0.390244
chrX	134808276	Armcx2	0.185185	0.588235	0.419355
chrX	134692524	Armcx4	0.555556	0.714286	1.42857
chrX	134693517	Armcx4	0.5	1.14286	2
chrX	134694273	Armcx4	0.846154	1.3	1.13333
chrX	134694288	Armcx4	0.909091	1.2	1.14286
chrX	134695185	Armcx4	0.769231	1.33333	1
chrX	134695269	Armcx4	0.363636	0.714286	0.647059
chrX	134696268	Armcx4	0.470588	1.27273	1.57143
chrX	135746455	Armcx5	0.75	0.875	1.75
chrX	135994518	Arxes2	0.52381	1	0.807692
chrX	135994895	Arxes2	0.4375	0.636364	0.785714
chrX	135995194	Arxes2	0.625	1.22222	1
chrX	12615852	Atp6ap2	0.75	1.23077	1.22581
chrX	12616147	Atp6ap2	1.01449	1.21277	1.34091
chrX	12616173	Atp6ap2	1.07273	1.57143	1.19048
chrX	106125357	Atp7a	0.454545	2.25	0.666667
chrX	106125425	Atp7a	0.5	1	0.9
chrX	106127328	Atp7a	0.5	0.857143	1.75
chrX	105798247	Atrx	0.846154	0.964912	1.27907
chrX	105799055	Atrx	0.882353	1.13115	0.967033
chrX	105874861	Atrx	0.916667	1.44828	0.981132
chrX	105875929	Atrx	0.46	0.690476	1.08696
chrX	105876382	Atrx	0.651163	0.685714	1.02
chrX	93969117	AU015836	1.5	4	2
chrX	93969123	AU015836	1.5	4.33333	2.75
chrX	93975221	AU015836	0.636364	1.14286	1.42857
chrX	93975327	AU015836	1.29412	2.14286	2.72727
chrX	6081544	AU022751	0.612903	0.88	1.34483
chrX	6081787	AU022751	0.8	1.28571	1.04348
chrX	6082334	AU022751	0.222222	0.875	0.5625
chrX	6082573	AU022751	0.333333	1.16667	0.8
chrX	6082604	AU022751	0.428571	0.5	0.631579
chrX	6082605	AU022751	0.47619	0.55	0.65
chrX	169369934	BC022960	0.285714	0.363636	0.538462
chrX	70460156	BC023829	0.478261	0.684211	0.608696
chrX	12047018	Bcor	0.769231	2.41667	1.25926
chrX	12057355	Bcor	0.5625	1.09091	1.53333
chrX	12057820	Bcor	0.666667	1.33333	1.30769
chrX	12057838	Bcor	0.588235	1	1.30769
chrX	48370063	Bcorl1	0.363636	0.75	0.454545
chrX	48370258	Bcorl1	0.411765	0.538462	0.5
chrX	48379030	Bcorl1	0.444444	0.833333	0.583333
chrX	48379044	Bcorl1	0.5	0.9	0.636364
chrX	48401871	Bcorl1	0.285714	0.333333	0.352941
chrX	48406512	Bcorl1	0.285714	0.4	0.666667
chrX	136214435	Bex1	1.12245	1.1388	1.34615
chrX	136066663	Bex2	0.604651	0.764045	0.985915
chrX	136140280	Bex4	0.887755	1.18947	1.17273
chrX	135889518	Bhlhb9	0.774194	0.78125	0.793103
chrX	135889526	Bhlhb9	0.741935	0.806452	0.821429
chrX	135890027	Bhlhb9	0.764706	1.04167	0.956522
chrX	135890219	Bhlhb9	0.5	1.14815	0.888889
chrX	135890222	Bhlhb9	0.5	1.23077	1.16
chrX	75418441	Brcc3	0.291667	1.06667	0.3
chrX	75451233	Brcc3	0.5	0.666667	1.28571
chrX	108774847	Brwd3	0.5	0.666667	0.9375
chrX	13521619	Cask	1.41667	1.81818	1.6
chrX	13620716	Cask	0.833333	1	1.375
chrX	7732761	Ccdc120	0.45	0.631579	0.916667
chrX	7732789	Ccdc120	0.533333	0.764706	1.2
chrX	7733069	Ccdc120	0.9	0.909091	1.14286
chrX	52798957	Ccdc160	1.125	2	1.71429
chrX	7596738	Ccdc22	0.461538	1	2.33333
chrX	7600691	Ccdc22	0.458333	2.2	1.33333
chrX	71422688	Cd99l2	0.5	0.625	1.4
chrX	20698979	Cdk16	0.637931	1.25714	1.2
chrX	20698980	Cdk16	0.603448	1.26471	1.11111
chrX	134310147	Cenpi	0.615385	1	0.818182
chrX	103393328	Chic1	0.411765	1.55556	1.125
chrX	103393401	Chic1	0.538462	1.16667	1
chrX	103394359	Chic1	0.833333	1.375	1
chrX	103394917	Chic1	0.3	0.461538	0.666667
chrX	103395873	Chic1	0.5	0.571429	1.54545
chrX	162921275	Ctps2	0.666667	1	0.758621
chrX	163011069	Ctps2	0.612903	0.833333	1.18519
chrX	56480925	Ddx26b	0.35	0.454545	0.5
chrX	56501787	Ddx26b	0.454545	0.545455	0.47619
chrX	56504965	Ddx26b	0.333333	0.666667	0.529412
chrX	56507362	Ddx26b	1.25	1.4	1.72727
chrX	13281063	Ddx3x	1.275	1.29787	1.68421
chrX	13291199	Ddx3x	0.72093	0.868421	1.03448
chrX	13291286	Ddx3x	0.697436	1.13291	0.97449
chrX	130461310	Diap2	1	2	1.375
chrX	130463236	Diap2	0.666667	1.33333	1.5
chrX	130463279	Diap2	0.666667	0.909091	1.75
chrX	130463643	Diap2	0.666667	1.2	1.08333
chrX	130463771	Diap2	0.538462	1.09091	1
chrX	130465109	Diap2	0.6875	0.75	0.75
chrX	75107241	Dkc1	1.58763	2.08264	1.65217
chrX	75108701	Dkc1	1.70492	2.94845	1.97744
chrX	75108860	Dkc1	1.87302	1.98824	2.46809
chrX	75109262	Dkc1	2	2.08696	2.08966
chrX	100817861	Dlg3	0.62069	0.814815	1.6875
chrX	100817873	Dlg3	0.62069	0.913043	1.84615
chrX	36052563	Dock11	0.647059	1.44444	1.5
chrX	73642558	Dusp9	0.666667	1.0625	0.780488
chrX	73642606	Dusp9	0.726667	1.08511	0.975962
chrX	8185504	Ebp	0.814815	1	1.30769
chrX	8185542	Ebp	1.23529	1.33333	2.41667
chrX	97336778	Eda2r	1.06667	1.33333	1.35714
chrX	97337077	Eda2r	0.384615	0.833333	0.533333
chrX	97338563	Eda2r	0.944444	2	1.22222
chrX	17230597	Efhc2	0.0857143	0.16129	0.176471
chrX	17230615	Efhc2	0.03125	0.178571	0.181818
chrX	159372373	Eif1ax	0.477273	0.525714	0.788945
chrX	20934330	Elk1	0.235294	1.44444	1
chrX	20936409	Elk1	0.464286	0.85	0.846154
chrX	20937501	Elk1	0.526316	0.7	0.736842
chrX	20941593	Elk1	0.444444	0.75	0.75
chrX	74254871	Emd	0.684211	1	1.6
chrX	74257364	Emd	0.716216	1.2381	1.20755
chrX	102144376	Ercc6l	0.56	0.866667	1.45
chrX	102144549	Ercc6l	0.703704	0.866667	1.70588
chrX	102146121	Ercc6l	0.611111	0.636364	0.888889
chrX	53244368	Fam122b	0.4	0.666667	1.09091
chrX	53244945	Fam122b	0.642857	1.4	0.75
chrX	53245381	Fam122b	0.416667	0.8	0.6
chrX	74387478	Fam3a	0.4	0.428571	1.22222
chrX	74392710	Fam3a	0.7	1	1.22222
chrX	74393060	Fam3a	0.388889	1.66667	0.785714
chrX	74320056	Fam50a	0.765625	0.98	1.63333
chrX	164982603	Fancb	0.444444	0.571429	1.16667
chrX	164996970	Fancb	0.888889	1.33333	1.85714
chrX	151079926	Fgd1	0.714286	1	0.956522
chrX	59062733	Fgf13	0.5	1.1	0.636364
chrX	59063348	Fgf13	0.722222	0.75	0.928571
chrX	59134284	Fgf13	0.333333	0.454545	0.888889
chrX	56793059	Fhl1	0.571429	0.583333	0.75
chrX	74223811	Flna	0.612903	0.801282	0.84
chrX	74225062	Flna	0.638095	0.819048	1.22857
chrX	74227702	Flna	0.833333	1.04196	1.048
chrX	74229436	Flna	0.738255	0.807692	1.00952
chrX	74230135	Flna	0.587302	0.75	0.928571
chrX	74234773	Flna	0.78125	0.928571	0.925373
chrX	74235166	Flna	0.657343	0.728395	1.3913
chrX	74239757	Flna	0.716981	0.918033	1.07865
chrX	74242749	Flna	0.392857	0.604396	0.813953
chrX	74246097	Flna	0.588235	0.849057	1
chrX	68715987	Fmr1	0.929825	0.960784	1.25455
chrX	68761880	Fmr1nb	0.555556	0.9	0.9375
chrX	68762082	Fmr1nb	0.721649	0.776596	0.788136
chrX	101258560	Foxo4	0.621622	0.675	0.878049
chrX	101259685	Foxo4	0.521739	0.526316	1.07547
chrX	101259695	Foxo4	0.484848	0.509091	1.05882
chrX	101260631	Foxo4	0.674419	0.870968	1.54545
chrX	8240772	Ftsj1	0.25	0.636364	0.8125
chrX	8240773	Ftsj1	0.25	0.636364	0.8125
chrX	8240808	Ftsj1	0.25	0.8	0.466667
chrX	8245322	Ftsj1	0.625	1.66667	0.652174
chrX	8250944	Ftsj1	0.333333	0.769231	1.64286
chrX	17556774	Fundc1	1.08333	1.33333	1.64286
chrX	17556945	Fundc1	0.3	0.9375	1.25
chrX	17557318	Fundc1	0.705882	1	1.35714
chrX	74409518	G6pdx	0.555556	0.65	1.33333
chrX	74409885	G6pdx	0.670886	0.744681	0.848101
chrX	74409974	G6pdx	0.597015	0.864865	0.732394
chrX	74410204	G6pdx	0.561404	0.756757	0.666667
chrX	74305313	Gdi1	0.828571	1.10714	1.26087
chrX	74306865	Gdi1	0.514286	0.691489	0.688312
chrX	166180418	Gemin8	0.733333	0.888889	1.5
chrX	134591045	Gla	0.647059	1.2	1.19048
chrX	62776086	Gm14680	1	1.04762	1.09375
chrX	62776116	Gm14680	1.09722	1.31481	1.36923
chrX	49661081	Gm14719	1.05556	1.53846	1.19048
chrX	95961961	Gm19691	0.777778	1.42857	1.22222
chrX	95961962	Gm19691	0.875	1.57143	1
chrX	95962286	Gm19691	0.454545	0.5	0.888889
chrX	95963068	Gm19691	0.444444	0.555556	0.571429
chrX	95967624	Gm19691	0.625	1.16667	2.5
chrX	57417713	Gm364	0.455696	0.728571	0.829545
chrX	57421928	Gm364	0.573529	0.65625	0.826531
chrX	57488666	Gm364	0.621212	0.621951	1.05682
chrX	150983441	Gnl3l	0.977011	1.18182	1.01087
chrX	150983599	Gnl3l	1.36364	1.38462	1.43056
chrX	150984492	Gnl3l	0.615385	0.869565	0.777778
chrX	150984511	Gnl3l	0.5	0.875	0.631579
chrX	150985486	Gnl3l	1.06122	1.1	1.14815
chrX	150985914	Gnl3l	0.844828	1.02632	0.861538
chrX	150985934	Gnl3l	0.84058	1.20513	1.30508
chrX	150985950	Gnl3l	0.915493	1.21951	1.66667
chrX	52314870	Gpc3	0.570175	0.786408	0.776699
chrX	52053668	Gpc4	0.818182	1.63636	1.8
chrX	52074486	Gpc4	0.6	0.857143	2.25
chrX	52164707	Gpc4	0.714286	1	1.75
chrX	7706080	Gpkow	0.6	0.75	0.857143
chrX	7706116	Gpkow	0.416667	1.2	0.625
chrX	7706123	Gpkow	0.5	1	1
chrX	7708642	Gpkow	0.928571	2.4	1
chrX	7708661	Gpkow	0.833333	1.66667	1.2
chrX	7708810	Gpkow	1.57143	2	4.25
chrX	7708941	Gpkow	0.416667	3	1
chrX	7708989	Gpkow	0.333333	2	2.6
chrX	7709037	Gpkow	0.692308	1.33333	2.625
chrX	135798945	Gprasp1	1.125	1.25926	1.33333
chrX	135799293	Gprasp1	0.55	1.41176	0.921053
chrX	135799341	Gprasp1	0.833333	0.954545	0.933333
chrX	135799342	Gprasp1	0.833333	0.913043	1.03448
chrX	135799582	Gprasp1	0.8	1	1.44
chrX	135800147	Gprasp1	0.810811	1	1.64
chrX	135801291	Gprasp1	0.866667	1.35714	1.38235
chrX	135801424	Gprasp1	0.780488	0.846154	1.10638
chrX	135801538	Gprasp1	1.075	1.7	1.38636
chrX	135801730	Gprasp1	0.615385	0.945946	1.52632
chrX	135801738	Gprasp1	0.588235	1.02941	1.6875
chrX	135802649	Gprasp1	0.920635	1.2093	0.953125
chrX	135803337	Gprasp1	0.567164	0.944444	1.05556
chrX	135842676	Gprasp2	0.1	1	0.5
chrX	94637783	Gspt2	0.666667	1	1.7
chrX	94637948	Gspt2	0.375	1	1.66667
chrX	94638190	Gspt2	0.692308	0.818182	1.16667
chrX	85703371	Gyk	0.333333	0.375	0.625
chrX	73448207	Haus7	0.96875	2	1.11538
chrX	73458922	Haus7	1	1.5	1.18182
chrX	169312117	Hccs	0.690476	0.933333	1
chrX	169312121	Hccs	0.815789	1.07407	1
chrX	169312145	Hccs	0.761905	1.45455	0.958333
chrX	169312872	Hccs	0.5	1.23077	0.571429
chrX	169315640	Hccs	0.7	1.31579	0.793103
chrX	73943343	Hcfc1	0.795455	1.31148	1.22619
chrX	73943727	Hcfc1	0.836364	1.18919	1.15
chrX	73943861	Hcfc1	0.947368	1.04255	1.2807
chrX	73944415	Hcfc1	0.870968	1.03226	1.43333
chrX	73948961	Hcfc1	0.677419	0.952381	0.786667
chrX	73953424	Hcfc1	0.848485	0.869565	1.17949
chrX	73953445	Hcfc1	0.741935	0.772727	1.05405
chrX	73953481	Hcfc1	0.205128	0.529412	0.638889
chrX	73953487	Hcfc1	0.216216	0.529412	0.588235
chrX	73953517	Hcfc1	0.258065	0.6	0.346154
chrX	73955360	Hcfc1	0.607143	1.03448	1.13725
chrX	7930404	Hdac6	1	1.02326	1.16
chrX	7930424	Hdac6	0.931818	0.96	1.01695
chrX	7931492	Hdac6	0.392857	0.842105	0.615385
chrX	7931528	Hdac6	0.393939	0.482759	0.653846
chrX	7931588	Hdac6	0.627907	0.655172	1.7931
chrX	7936949	Hdac6	0.65	1.07692	0.884615
chrX	7937454	Hdac6	0.625	0.653846	0.953488
chrX	7943408	Hdac6	0.611111	0.722222	1.25
chrX	7947738	Hdac6	0.625	1.16667	0.833333
chrX	53016370	Hprt	0.508961	0.587678	0.75
chrX	152002310	Hsd17b10	0.45283	0.738095	0.574074
chrX	57055589	Htatsf1	1	1.11538	1.08108
chrX	57065723	Htatsf1	0.681818	1	0.684211
chrX	151856775	Huwe1	0.605263	1.2	0.970588
chrX	151863922	Huwe1	0.701754	1.0625	0.767857
chrX	151874535	Huwe1	0.405797	0.763636	0.771429
chrX	151874619	Huwe1	0.605263	1.02941	0.632653
chrX	151924736	Huwe1	0.611111	0.857143	0.91129
chrX	151930243	Huwe1	0.828221	0.830303	1.08511
chrX	151932724	Huwe1	0.541667	0.79798	0.814815
chrX	73781169	Idh3g	0.251462	0.415929	0.38255
chrX	70345639	Ids	0.222222	0.6	1.4
chrX	70360036	Ids	0.75	1	0.818182
chrX	74449605	Ikbkg	0.75	1.16667	1
chrX	74450122	Ikbkg	0.9	1.8	1.71429
chrX	74451195	Ikbkg	0.545455	0.714286	1.28571
chrX	107397804	Itm2a	0.292683	0.538462	0.512195
chrX	107399657	Itm2a	0.375	0.85	1.34783
chrX	152233519	Kdm5c	0.96875	1.56522	2.65217
chrX	152246374	Kdm5c	0.396552	1.11429	0.660377
chrX	152253816	Kdm5c	0.842857	1	1.22034
chrX	152271091	Kdm5c	0.732394	1.1	1.04688
chrX	152271542	Kdm5c	0.85	0.861111	1.12121
chrX	152273500	Kdm5c	1.05797	1.54545	1.30882
chrX	152274014	Kdm5c	0.684211	0.764706	1.14286
chrX	18238919	Kdm6a	0.785714	1.4375	1.21053
chrX	18264001	Kdm6a	0.923077	1	1.21053
chrX	18275128	Kdm6a	0.888889	1.3125	1.2
chrX	100704059	Kif4	0.517241	0.736842	1
chrX	100713983	Kif4	0.806452	1	1.21739
chrX	100726148	Kif4	0.710526	1.05882	0.733333
chrX	100726689	Kif4	0.525	0.95	0.956522
chrX	100726709	Kif4	0.8	0.909091	1.40741
chrX	100726981	Kif4	0.654545	0.731707	0.8
chrX	153393710	Klf8	0.444444	0.555556	0.666667
chrX	153394687	Klf8	0.166667	0.5	0.352941
chrX	23219650	Klhl13	1.80303	2.13043	1.80769
chrX	74353001	Lage3	0.585366	0.777778	0.638298
chrX	38431973	Lamp2	0.875	1.20588	1.95833
chrX	38435443	Lamp2	0.7	1.53333	1.14286
chrX	95935489	Las1l	0.754717	0.764706	1.30986
chrX	72222240	Magea4	0.0555556	0.0909091	0.2
chrX	94536976	Maged1	0.598131	0.627273	0.875969
chrX	94538205	Maged1	0.38835	0.67619	0.622807
chrX	150807674	Maged2	0.25	0.904762	0.8125
chrX	150810697	Maged2	0.166667	0.384615	0.5625
chrX	150810913	Maged2	0.292683	0.486486	1.07692
chrX	150812107	Maged2	0.875	1.12	1.42857
chrX	153036844	Mageh1	0.444444	1	0.555556
chrX	105968919	Magt1	0.272727	0.909091	0.928571
chrX	105970849	Magt1	0.375	0.615385	0.833333
chrX	160076283	Map3k15	0.756757	1.04	0.785714
chrX	160094368	Map3k15	0.571429	1.5625	2.1875
chrX	160119631	Map3k15	0.75	2.16667	1.27027
chrX	160119673	Map3k15	0.769231	1.33333	1.36364
chrX	157548238	Mbtps2	1.33333	1.9	1.78571
chrX	157548474	Mbtps2	0.958333	1.35294	1.55556
chrX	157548725	Mbtps2	0.842105	1.875	1.2
chrX	74035554	Mecp2	1	1.5	1.375
chrX	74037294	Mecp2	0.238095	0.307692	0.647059
chrX	101290035	Med12	0.291667	0.6	0.875
chrX	101290074	Med12	0.157895	0.444444	0.363636
chrX	101293531	Med12	0.62069	0.793103	1.14815
chrX	12676100	Med14	1.19048	1.75	1.85714
chrX	12677401	Med14	1.57143	2.85714	2.08333
chrX	12706387	Med14	1.04545	2.0625	1.48
chrX	12744767	Med14	0.636364	1	1.47619
chrX	12747898	Med14	0.75	2.46667	1.11111
chrX	56585687	Mmgt1	0.909091	1.38462	1.23077
chrX	56587014	Mmgt1	0.722222	0.769231	1.9
chrX	56588563	Mmgt1	0.933333	1.14286	1.13333
chrX	139822096	Morc4	0.6	1.5	1.1
chrX	53345279	Mospd1	0.227273	0.307692	0.5
chrX	53357779	Mospd1	0.277778	0.5	0.583333
chrX	164948086	Mospd2	0.526316	0.727273	0.625
chrX	75116123	Mpp1	0.5	0.518519	0.785714
chrX	168662461	Msl3	0.875	0.888889	1
chrX	168667001	Msl3	0.416667	1.125	1.2
chrX	96152700	Msn	0.65	0.794118	0.651163
chrX	96152785	Msn	0.709677	0.714286	0.777778
chrX	96167272	Msn	0.686567	0.8	0.826923
chrX	96167475	Msn	0.531915	0.86	0.641791
chrX	96167549	Msn	0.54717	0.925926	0.650794
chrX	96167550	Msn	0.482143	0.77193	0.707692
chrX	96167619	Msn	0.635294	0.972603	0.902439
chrX	96167644	Msn	0.756098	1.04839	0.872093
chrX	96167687	Msn	0.708861	1.06667	0.829268
chrX	96168241	Msn	0.648649	0.859375	1.12658
chrX	96168504	Msn	0.466667	0.764706	0.5
chrX	135744525	NA	0.5	1.16667	0.833333
chrX	136743628	NA	0.727273	1.16667	1.125
chrX	136955343	NA	0.411765	2	1.42857
chrX	136955353	NA	0.647059	2.14286	1.46667
chrX	160123064	NA	0.78	1.225	1.41379
chrX	73917280	Naa10	0.742857	1	1.55882
chrX	56377697	Ncrna00086	0.2	0.5	0.333333
chrX	20617191	Ndufb11	0.848837	1.15873	1.42105
chrX	20617444	Ndufb11	0.758621	1.68421	1.24138
chrX	37136780	Nkap	0.333333	0.857143	0.615385
chrX	37136792	Nkap	0.538462	1.125	1.18182
chrX	37148121	Nkap	1	1.30769	1.375
chrX	37148327	Nkap	0.461538	2.14286	1.1
chrX	37148565	Nkap	0.6	1.42857	3.6
chrX	37148607	Nkap	0.526316	1.25	2.25
chrX	37148608	Nkap	0.526316	1.5	2.5
chrX	37148828	Nkap	0.666667	0.777778	3
chrX	37149508	Nkap	0.333333	1.1	1.5
chrX	37149768	Nkap	1.14286	1.2	2.16667
chrX	37150636	Nkap	0.722222	1.09091	2.75
chrX	72949188	Nsdhl	0.454545	1.5	0.555556
chrX	134944644	Nxf2	0.555556	0.75	1.1875
chrX	142228320	Nxt2	0.727273	0.75	1.83333
chrX	142238460	Nxt2	0.644444	0.787879	1.48
chrX	142238469	Nxt2	0.680851	0.848485	1.70833
chrX	142238517	Nxt2	0.477273	0.742857	1.5
chrX	142238554	Nxt2	0.821429	0.92	1
chrX	142238809	Nxt2	0.388889	0.391304	0.451613
chrX	142238967	Nxt2	0.642857	0.9	1.05263
chrX	47930950	Ocrl	0.461538	0.5	1.3
chrX	47941172	Ocrl	0.0714286	0.714286	0.571429
chrX	47948153	Ocrl	0.333333	0.625	0.384615
chrX	47948250	Ocrl	0.2	1.14286	1.75
chrX	47963507	Ocrl	0.3	0.363636	0.545455
chrX	47963535	Ocrl	0.25	0.529412	0.4
chrX	47964839	Ocrl	0.130435	1.22222	0.727273
chrX	47964959	Ocrl	0.470588	0.823529	0.8
chrX	47965336	Ocrl	0.722222	1	0.761905
chrX	47965382	Ocrl	0.388889	1.36364	0.5
chrX	166401029	Ofd1	0.782609	1.15385	1.06667
chrX	166435374	Ofd1	0.333333	0.375	0.363636
chrX	101667344	Ogt	1.03571	1.10714	1.2973
chrX	101679279	Ogt	0.776119	1.14815	0.95
chrX	101682439	Ogt	0.458333	1.03279	1.03947
chrX	101683375	Ogt	0.90411	1.03636	1.44444
chrX	105081994	Pbdc1	0.873016	0.9	1.12069
chrX	105084419	Pbdc1	0.625	0.833333	0.833333
chrX	7923079	Pcsk1n	0.4	0.6	1.45455
chrX	93746863	Pcyt1b	0.428571	1	0.882353
chrX	93746877	Pcyt1b	0.619048	1	1.0625
chrX	93746968	Pcyt1b	0.473684	1.11111	0.633333
chrX	93746980	Pcyt1b	0.444444	1.42857	0.677419
chrX	93748156	Pcyt1b	0.684211	1.66667	0.708333
chrX	93749217	Pcyt1b	0.454545	0.769231	0.653846
chrX	93749242	Pcyt1b	0.375	1.09091	0.586207
chrX	93749588	Pcyt1b	0.538462	0.6	1
chrX	160122665	Pdha1	0.547445	0.807339	0.758929
chrX	160122716	Pdha1	0.661972	0.837398	0.742857
chrX	160123770	Pdha1	0.452991	0.554348	0.822222
chrX	160123849	Pdha1	0.557252	0.888889	0.785124
chrX	93764818	Pdk3	0.772727	1.19231	1.94444
chrX	93765082	Pdk3	1.7	1.7037	1.9375
chrX	93765137	Pdk3	1.16667	1.22727	1.36364
chrX	100624873	Pdzd11	0.639344	0.789474	0.765957
chrX	73793461	Pdzd4	0.627119	0.973684	1.01351
chrX	73794237	Pdzd4	0.702128	1.10345	1
chrX	36605769	Pgrmc1	0.290541	0.304348	0.346939
chrX	20517660	Phf16	0.363636	0.641026	0.8125
chrX	20517701	Phf16	0.575342	0.692308	0.822581
chrX	52940307	Phf6	0.904762	1	0.966667
chrX	52954636	Phf6	1	1.18182	1.3
chrX	52954751	Phf6	0.882353	2.5	1.3125
chrX	52954826	Phf6	0.833333	1.6	1
chrX	52955009	Phf6	0.875	1.75	1.26667
chrX	151566016	Phf8	0.176471	0.5	1.23077
chrX	151631865	Phf8	0.736842	1.16667	1.25
chrX	151632530	Phf8	1	1.09091	1.54545
chrX	151633164	Phf8	0.464286	0.75	1.8
chrX	151633222	Phf8	0.72	0.846154	1.04762
chrX	151633420	Phf8	0.583333	1	0.916667
chrX	160559865	Phka2	0.0769231	0.0833333	0.466667
chrX	160562798	Phka2	0.272727	0.285714	0.6
chrX	160562868	Phka2	0.0526316	0.0714286	0.0625
chrX	160562890	Phka2	0.26087	0.357143	0.294118
chrX	164422694	Piga	0.692308	1.33333	1.63636
chrX	164422834	Piga	0.333333	1.22222	0.571429
chrX	164431924	Piga	0.285714	0.333333	1
chrX	164432270	Piga	0.882353	1.42857	1.5
chrX	7878521	Pim2	1	1.38095	1.04819
chrX	7882987	Pim2	0.777778	0.985714	1.14634
chrX	7883026	Pim2	0.881818	1.0125	1.18593
chrX	7883238	Pim2	0.428571	0.607843	0.606061
chrX	164280178	Pir	0.232143	0.470588	0.367347
chrX	164372607	Pir	0.363636	0.511111	0.410714
chrX	164372615	Pir	0.396226	0.489362	0.45614
chrX	164372673	Pir	0.304348	0.375	0.534483
chrX	164372727	Pir	0.258065	0.290323	0.666667
chrX	99467227	Pja1	0.775	1.25	1.17143
chrX	7669649	Plp2	2.15	3.2	3.41667
chrX	7669662	Plp2	0.741379	0.914286	1.13889
chrX	75786523	Pls3	1	1.11538	1.16216
chrX	75786827	Pls3	0.583333	0.6875	1
chrX	75801631	Pls3	0.8	0.961538	1.2381
chrX	73035248	Pnma5	0.3	0.478261	0.612903
chrX	73035401	Pnma5	0.302326	0.580645	0.492308
chrX	73036091	Pnma5	0.228571	0.285714	0.365385
chrX	73036993	Pnma5	0.5	0.62069	0.791667
chrX	93305241	Pola1	1.03226	1.2381	2.03846
chrX	93305309	Pola1	1.10417	1.14706	2.10256
chrX	93490841	Pola1	0.853659	0.935484	1.72414
chrX	93585850	Pola1	0.333333	1.25	0.48
chrX	7898823	Pqbp1	1	3.75	1.28571
chrX	7730729	Praf2	0.512821	0.705882	1.45455
chrX	7730909	Praf2	0.685714	0.866667	1.09091
chrX	155330338	Prdx4	0.588889	0.728324	0.834171
chrX	77762499	Prkx	0.545455	1.26667	0.642857
chrX	77763839	Prkx	0.428571	0.954545	1
chrX	77795694	Prkx	0.307692	1.08333	2.2
chrX	77795822	Prkx	0.555556	0.666667	1.3
chrX	77795841	Prkx	0.5	1.11111	1.2
chrX	140475262	Prps1	0.617284	0.821429	0.831461
chrX	140475440	Prps1	0.611111	1.08511	0.972222
chrX	140475799	Prps1	0.453704	0.716667	0.927083
chrX	140475900	Prps1	0.58427	0.921875	1.05505
chrX	140476002	Prps1	0.608696	1.06452	1.09091
chrX	140476022	Prps1	0.557377	1.08333	0.951613
chrX	167346514	Prps2	0.30303	1	0.790698
chrX	167348239	Prps2	0.3	0.611111	0.75
chrX	167348729	Prps2	0.574468	0.870968	1.46341
chrX	167348732	Prps2	0.617021	0.967742	1.58537
chrX	167348764	Prps2	0.595238	0.866667	1.05769
chrX	167348984	Prps2	0.36	0.5	0.757576
chrX	71970030	Prrg3	0.4	0.6	0.583333
chrX	71971232	Prrg3	0.307692	0.666667	1.75
chrX	140948932	Psmd10	1.22222	1.42857	1.3
chrX	140949128	Psmd10	0.478261	0.944444	0.708333
chrX	166457416	Rab9	0.642857	1.07692	0.694118
chrX	166458212	Rab9	0.75	0.8	0.842857
chrX	8139205	Rbm3	1	1.57143	1.1
chrX	8139411	Rbm3	0.4	0.444444	0.9
chrX	8139464	Rbm3	0.333333	0.5	0.636364
chrX	8139848	Rbm3	0.333333	0.583333	1.71429
chrX	8140203	Rbm3	0.315789	0.571429	0.846154
chrX	8140232	Rbm3	0.388889	0.625	0.846154
chrX	8140346	Rbm3	1.2	1.5	3.33333
chrX	8140378	Rbm3	1.27273	1.33333	1.6
chrX	57383770	Rbmx	0.571429	0.7	1.26667
chrX	57383789	Rbmx	0.333333	0.5	1
chrX	57383795	Rbmx	0.5	0.555556	1.27273
chrX	57384071	Rbmx	0.636364	1.57143	1.3
chrX	48710076	Rbmx2	0.5	0.75	0.733333
chrX	48710151	Rbmx2	0.324324	0.592593	0.606061
chrX	48710209	Rbmx2	0.0810811	0.333333	0.0882353
chrX	48710413	Rbmx2	0.394737	0.518519	0.651163
chrX	48710438	Rbmx2	0.424242	0.625	0.652174
chrX	48710444	Rbmx2	0.451613	0.625	0.488889
chrX	37829766	Rhox6	0.857143	1	5
chrX	152004936	Ribc1	0.2	0.625	0.230769
chrX	103957338	Rlim	0.511416	0.797927	0.800781
chrX	103957386	Rlim	0.510121	0.848485	0.873418
chrX	103957960	Rlim	0.598291	0.758427	0.674897
chrX	103959168	Rlim	0.563107	0.788079	0.752427
chrX	103959225	Rlim	0.561798	0.739726	0.872611
chrX	103959443	Rlim	0.584416	0.984733	0.717593
chrX	103961218	Rlim	0.673077	1.02128	1.03509
chrX	103963223	Rlim	0.510791	0.776119	0.762821
chrX	103963292	Rlim	0.556291	0.62	0.678049
chrX	103963436	Rlim	0.643357	0.708661	0.866197
chrX	103963544	Rlim	0.508475	0.923664	0.71875
chrX	103963742	Rlim	0.61745	0.771654	1.02564
chrX	139642467	Rnf128	0.732143	0.827586	1.26667
chrX	20398959	Rp2h	0.3	0.75	0.481481
chrX	20399162	Rp2h	0.435897	0.540541	0.566667
chrX	10158708	Rpgr	1.4	1.625	3
chrX	111388345	Rps6ka6	0.741935	1.17143	0.782051
chrX	111388806	Rps6ka6	0.588235	0.755556	0.728571
chrX	111434387	Rps6ka6	0.652174	1.03333	0.705882
chrX	111439249	Rps6ka6	0.303571	1.12	0.807018
chrX	153171321	Rragb	0.818182	1.47619	1.48276
chrX	155214073	Sat1	0.322581	0.35	0.384615
chrX	161192220	Scml2	0.913043	2.33333	1
chrX	161243476	Scml2	0.871795	1.82609	1.10417
chrX	161246312	Scml2	0.92	1	0.977778
chrX	161257052	Scml2	1.08333	2.83333	2.875
chrX	109161525	Sh3bgrl	0.754098	1	1.2963
chrX	152610557	Shroom2	0.617021	0.666667	0.978261
chrX	152611032	Shroom2	0.634615	0.87234	0.666667
chrX	152611735	Shroom2	0.54902	0.911765	0.909091
chrX	152611893	Shroom2	0.652174	0.755556	0.725
chrX	152619224	Shroom2	0.642857	1.31818	1.14286
chrX	152657467	Shroom2	0.4	0.75	0.526316
chrX	152660560	Shroom2	0.3125	0.487805	1.08333
chrX	164072197	Siah1b	0.333333	0.666667	1.28571
chrX	7892562	Slc35a2	0.4	1.625	1
chrX	7893288	Slc35a2	0.636364	1.27273	1.88889
chrX	73680561	Slc6a8	0.461538	1.52174	1.07692
chrX	101079432	Slc7a3	1.69565	1.76056	1.96429
chrX	101082356	Slc7a3	0.860465	1.72414	1.58824
chrX	101085288	Slc7a3	1.3913	3	1.94444
chrX	157444113	Sms	0.8125	0.894737	1
chrX	157444417	Sms	0.684211	2	1
chrX	157445024	Sms	0.928571	1.09091	1.73333
chrX	157445147	Sms	0.857143	1.4	1.52941
chrX	157445377	Sms	0.592593	0.846154	1.12903
chrX	157461236	Sms	1.44444	2.6	12
chrX	157461266	Sms	1.2	2.5	10
chrX	101222415	Snx12	0.543478	1.21212	1.44118
chrX	60891787	Sox3	0.705882	1.7	1.47059
chrX	99073225	Stard8	1	1.2	1.75
chrX	162863148	Syap1	0.35	0.666667	0.923077
chrX	162888153	Syap1	0.625	0.727273	1.125
chrX	85614714	Tab3	0.428571	0.785714	0.5
chrX	85632169	Tab3	0.5	1	0.933333
chrX	85632406	Tab3	0.6	0.866667	1.05556
chrX	85633120	Tab3	0.666667	0.866667	1.71429
chrX	85633133	Tab3	0.736842	0.882353	1.86667
chrX	85633192	Tab3	0.615385	0.6875	1.90909
chrX	85633244	Tab3	0.818182	1	1.33333
chrX	85633991	Tab3	0.714286	0.75	0.75
chrX	85634225	Tab3	0.733333	1.71429	1.23529
chrX	85634264	Tab3	0.75	1.4	1.6
chrX	101599783	Taf1	1.44	1.6875	1.73913
chrX	134460579	Taf7l	0.125	0.469388	0.614458
chrX	134470427	Taf7l	0.3	0.416667	0.658537
chrX	106207317	Taf9b	0.214286	0.5	1.14286
chrX	74289880	Taz	1.0625	1.13333	1.2381
chrX	8154933	Tbc1d25	0.75	1.33333	1.22222
chrX	77646339	Tbl1x	0.888889	1.03333	1.02632
chrX	136170877	Tceal8	0.685864	0.895425	1
chrX	100838960	Tex11	0.777778	2	1.76923
chrX	7766825	Tfe3	0.5	0.516129	0.842105
chrX	7774172	Tfe3	0.765625	0.92	0.867647
chrX	7774705	Tfe3	0.871795	0.955224	1.2716
chrX	7774777	Tfe3	0.722222	0.95	1.11688
chrX	142834549	Tmem164	0.461538	0.5	0.666667
chrX	142835636	Tmem164	0.444444	1	0.6
chrX	142835789	Tmem164	0.555556	1	0.565217
chrX	142835947	Tmem164	0.6875	1.1	0.761905
chrX	142835952	Tmem164	0.684211	1.07692	0.772727
chrX	142836428	Tmem164	0.529412	0.9	0.6
chrX	142836841	Tmem164	0.363636	0.454545	0.555556
chrX	142837536	Tmem164	0.444444	0.631579	0.714286
chrX	142837721	Tmem164	0.470588	0.846154	0.5
chrX	142838102	Tmem164	0.466667	1.45455	0.684211
chrX	142838114	Tmem164	0.294118	1	0.590909
chrX	142838154	Tmem164	0.380952	0.578947	0.428571
chrX	81094663	Tmem47	0.483871	0.866667	0.530612
chrX	81095803	Tmem47	0.45	0.863636	0.590909
chrX	81096708	Tmem47	0.648649	0.926829	0.857143
chrX	81096808	Tmem47	0.553191	0.866667	0.568182
chrX	136957913	Tmsb15b2	0.444444	1.6	5
chrX	150654766	Tro	1.07692	2.14286	1.08333
chrX	140540780	Tsc22d3	0.5	2.5	1.625
chrX	10585595	Tspan7	0.538462	0.636364	1.04167
chrX	10585600	Tspan7	0.566667	0.615385	1.03333
chrX	10596248	Tspan7	0.918367	1.19149	2.04
chrX	152337404	Tspyl2	0.454545	0.727273	1.57143
chrX	152338837	Tspyl2	0.5625	1.125	0.666667
chrX	152339019	Tspyl2	0.695652	1.33333	1.19048
chrX	151090019	Tsr2	0.777778	0.941176	1.28
chrX	151090091	Tsr2	0.894737	1.26316	1.03226
chrX	162780022	Txlng	0.384615	0.857143	0.590909
chrX	162780033	Txlng	0.384615	0.714286	0.590909
chrX	20671357	Uba1	1.08	1.27559	1.46471
chrX	20680787	Uba1	0.790274	0.807018	0.801075
chrX	74366589	Ubl4	0.611111	1.42857	0.714286
chrX	153499317	Ubqln2	0.54321	1.13725	1.2029
chrX	153499356	Ubqln2	0.515625	0.804878	0.942308
chrX	153499425	Ubqln2	0.959184	1.20588	1.01887
chrX	153500178	Ubqln2	0.809524	1.02174	1.7381
chrX	153500962	Ubqln2	1.05882	1.18182	1.3
chrX	20713801	Usp11	0.555556	0.933333	1.68421
chrX	20716774	Usp11	0.9	0.954545	1.31034
chrX	20717998	Usp11	0.488372	0.896552	1.07407
chrX	20718043	Usp11	0.729167	0.947368	0.744186
chrX	20718063	Usp11	0.863636	1.22222	0.947368
chrX	20719347	Usp11	0.710526	1.09375	2.04545
chrX	51754097	Usp26	0.444444	1.19231	0.85
chrX	51754127	Usp26	0.470588	1.2	0.740741
chrX	51801031	Usp26	0.266667	0.6	0.32
chrX	13113757	Usp9x	0.836066	1.35135	1.08621
chrX	13151330	Usp9x	0.968254	1.62222	1.22353
chrX	13156380	Usp9x	1.11828	1.27957	1.24603
chrX	13158863	Usp9x	1.18462	1.34091	1.20513
chrX	13159836	Usp9x	0.759036	1.05357	1.06098
chrX	48278755	Utp14a	0.189655	0.357143	0.319588
chrX	48282268	Utp14a	0.221311	0.3375	0.613208
chrX	20961763	Uxt	0.3	0.375	1.11111
chrX	75514374	Vbp1	0.551724	0.9375	0.565217
chrX	136245163	Wbp5	0.259259	0.4375	0.422222
chrX	8123486	Wdr13	0.875	0.9	1.66667
chrX	151317740	Wnk3	0.625	1.2	1
chrX	151319319	Wnk3	0.4	1.42857	1
chrX	151319359	Wnk3	0.5	0.875	1.5
chrX	151319858	Wnk3	0.4375	0.714286	0.636364
chrX	42102096	Xiap	0.64	0.916667	1.61538
chrX	42104986	Xiap	0.789474	1.58333	1
chrX	42104987	Xiap	0.666667	0.916667	0.736842
chrX	42105576	Xiap	0.76	0.8	1.04545
chrX	42107185	Xiap	0.705882	1	0.833333
chrX	42108254	Xiap	0.588235	1.0625	0.714286
chrX	73096992	Xlr3a	0.190476	1	0.421053
chrX	98944901	Yipf6	0.333333	0.545455	0.866667
chrX	98945932	Yipf6	0.666667	1	1.6
chrX	98946262	Yipf6	0.2	0.333333	0.333333
chrX	98946269	Yipf6	0.214286	0.444444	0.714286
chrX	98947163	Yipf6	0.6	1.16667	2.16667
chrX	98947338	Yipf6	0.615385	0.833333	1
chrX	157567400	Yy2	1	1.83333	1.71429
chrX	38195947	Zbtb33	0.388889	0.875	0.857143
chrX	38196836	Zbtb33	0.769231	1.33333	0.95
chrX	104588331	Zdhhc15	0.555556	0.666667	0.6
chrX	48172138	Zdhhc9	0.322581	0.5	0.692308
chrX	48172677	Zdhhc9	0.288889	0.321429	0.565217
chrX	48172878	Zdhhc9	0.15	0.428571	0.368421
chrX	48172883	Zdhhc9	0.108108	0.423077	0.352941
chrX	48172887	Zdhhc9	0.119048	0.428571	0.368421
chrX	48173083	Zdhhc9	0.145833	0.347826	0.5
chrX	48173087	Zdhhc9	0.166667	0.347826	0.5
chrX	73001039	Zfp185	0.636364	0.666667	1.16667
chrX	73012496	Zfp185	0.1875	0.454545	0.444444
chrX	73012497	Zfp185	0.235294	0.909091	0.5
chrX	73012576	Zfp185	0.933333	1.16667	1
chrX	73030003	Zfp185	0.666667	0.84	1.10526
chrX	73030970	Zfp185	0.857143	1.1	1.5
chrX	73355236	Zfp275	0.818182	1.33333	0.863636
chrX	48542902	Zfp280c	0.5	0.666667	1.6
chrX	48542966	Zfp280c	0.222222	0.866667	1.42857
chrX	48543058	Zfp280c	0.5	0.6	0.642857
chrX	48563717	Zfp280c	0.5	1.16667	0.9
chrX	48563792	Zfp280c	0.6	2.25	1.61538
chrX	94078384	Zfx	0.4375	0.583333	1.88889
chrX	94082169	Zfx	0.166667	0.8	1.07692
chrX	94082233	Zfx	0.4	0.8	0.692308
chrX	94082239	Zfx	0.4	0.888889	0.692308
chrX	163936672	Zrsr2	0.8	0.928571	0.818182
chrX	163958301	Zrsr2	0.458333	0.52381	0.85
chrX	163958375	Zrsr2	0.814815	1.11765	1.16667

## Sheet: Replicate 2
X.CHROM	POS	Gene	Xi/Xa Day5 Nons	Xi/Xa Day5 Setdb1.4	Xi/Xa Day5 Setdb1.6
chrX	70389311	1110012L19Rik	0.416667	0.428571	1
chrX	53751807	1700013H16Rik	1.03846	1.23438	1.07595
chrX	153723836	2210013O21Rik	1.3	1.75	1.82353
chrX	152295258	2900056M20Rik	0.5	1	1.71429
chrX	152295284	2900056M20Rik	0.666667	0.8	1.5
chrX	50564272	6720401G13Rik	0.0588235	0.25	0.176471
chrX	50564274	6720401G13Rik	0.0588235	0.242424	0.176471
chrX	50564264	6720401G13Rik	0.0625	0.269231	0.1875
chrX	50564224	6720401G13Rik	0.142857	0.346154	1.6
chrX	159592894	A830080D01Rik	0.833333	1.2	1.125
chrX	104282578	Abcb7	0.571429	1	0.615385
chrX	155273026	Acot9	0.388889	1.18519	0.4
chrX	142318351	Acsl4	0.272727	0.62963	0.956522
chrX	142318771	Acsl4	0.5625	2	1.88235
chrX	142320671	Acsl4	0.6	1.13793	1.44444
chrX	142318143	Acsl4	0.625	2.5	1.33333
chrX	142343107	Acsl4	0.777778	0.933333	1.34483
chrX	142351018	Acsl4	0.818182	1.59259	1.66667
chrX	142320428	Acsl4	1	1.3	1.13636
chrX	142320797	Acsl4	1	1.54545	1.48
chrX	142319838	Acsl4	1.21429	1.40625	2.125
chrX	144364055	Alg13	0.0625	0.566667	0.416667
chrX	144364058	Alg13	0.0625	0.607143	0.434783
chrX	144364061	Alg13	0.0625	0.666667	0.454545
chrX	144364052	Alg13	0.1875	0.892857	0.5
chrX	144342782	Alg13	0.380952	0.746269	0.657143
chrX	144352702	Alg13	0.545455	1.66038	1.15385
chrX	144369823	Alg13	0.777778	0.875	1.22222
chrX	144349392	Alg13	0.833333	1.05455	1.28
chrX	144374036	Alg13	1.31034	2.125	1.35593
chrX	150571644	Apex2	0.888889	1.1	1.07692
chrX	20851987	Araf	0.833333	1.28	1.34375
chrX	20860383	Araf	1.1	2.11111	1.3125
chrX	134719100	Armcx1	0.333333	0.588235	0.576923
chrX	134721491	Armcx1	0.384615	1.69231	1.33333
chrX	134721200	Armcx1	0.647059	1.2	1.11765
chrX	134721053	Armcx1	0.727273	0.861111	1.08696
chrX	134721803	Armcx1	0.833333	1.9375	1.42857
chrX	134720276	Armcx1	1	1.2	1.11538
chrX	134807302	Armcx2	0.25	0.540541	0.607143
chrX	134805299	Armcx2	0.833333	1.76	1
chrX	134806136	Armcx2	1	1.18182	1.17391
chrX	134695269	Armcx4	0.375	1.2	0.5
chrX	134693517	Armcx4	0.625	2.375	1.1
chrX	136034718	Arxes1	0.0909091	0.222222	0.214286
chrX	135994754	Arxes2	0.222222	0.857143	0.6
chrX	135994895	Arxes2	0.375	0.8	1.33333
chrX	135994518	Arxes2	0.583333	0.896552	1.54545
chrX	12616173	Atp6ap2	0.296296	1.34286	1.33333
chrX	12616147	Atp6ap2	0.56	1.02174	1.19512
chrX	12615852	Atp6ap2	0.6	1.09524	2
chrX	105876105	Atrx	0.5	2.12	1.66667
chrX	105855976	Atrx	0.571429	1.82759	1.26667
chrX	105875929	Atrx	0.666667	2.03704	1.5
chrX	105875263	Atrx	0.733333	1.71875	1.34483
chrX	105875299	Atrx	0.733333	1.48276	0.906977
chrX	105846740	Atrx	0.833333	1.45455	0.882353
chrX	105876382	Atrx	1	2	1.2069
chrX	6081787	AU022751	0.833333	1.16667	1
chrX	70460156	BC023829	0.666667	1.4	0.769231
chrX	73707127	Bcap31	0.666667	0.772727	0.774648
chrX	12047018	Bcor	0.888889	1.6129	1.2
chrX	136214435	Bex1	1.80769	2.69261	1.96273
chrX	136066663	Bex2	0.47619	0.903226	0.765625
chrX	136140280	Bex4	1.62791	1.86408	1.89286
chrX	135890027	Bhlhb9	0.357143	1.23077	1.2
chrX	135889518	Bhlhb9	0.545455	1.65217	0.8
chrX	135889526	Bhlhb9	0.636364	1.54545	0.842105
chrX	52798402	Ccdc160	1.2	1.71429	2
chrX	7599176	Ccdc22	0.571429	0.75	0.777778
chrX	20698979	Cdk16	0.777778	1.25581	1.2
chrX	20698980	Cdk16	0.777778	1.23256	1.23529
chrX	20699241	Cdk16	0.944444	1.83333	1.03704
chrX	72913964	Cetn2	0.71875	1.2449	1.45455
chrX	7159804	Clcn5	0.571429	0.875	1.4
chrX	162901667	Ctps2	0.375	0.857143	1.875
chrX	163011069	Ctps2	0.5	1.6	1.55556
chrX	162921275	Ctps2	0.777778	1.33333	0.923077
chrX	53669447	Cxx1b	1.75	2.42857	3
chrX	13291199	Ddx3x	0.789474	1.47482	1.3125
chrX	13291286	Ddx3x	0.89011	1.20913	1.14599
chrX	75107241	Dkc1	1.27273	1.86897	2.25
chrX	75109262	Dkc1	2.04762	2.07087	2.09302
chrX	100817873	Dlg3	0.368421	1.90909	1.05263
chrX	100817861	Dlg3	0.375	1.57143	0.85
chrX	100817613	Dlg3	0.9	1	1.4
chrX	36052563	Dock11	0.666667	0.7	1.33333
chrX	73642558	Dusp9	0.636364	0.952381	0.833333
chrX	73641429	Dusp9	0.761905	1.26984	1.03896
chrX	73642606	Dusp9	0.78	0.979381	1.04762
chrX	17201141	Efhc2	0.0769231	0.258065	0.21875
chrX	159372244	Eif1ax	0.625	0.961538	2.36364
chrX	159372373	Eif1ax	0.641667	0.653968	0.777108
chrX	94190102	Eif2s3x	0.913043	1.15657	1.24545
chrX	20936409	Elk1	0.555556	1.11765	0.904762
chrX	74257364	Emd	0.785714	1.10145	1.35417
chrX	102144091	Ercc6l	0.642857	1.60714	1.41667
chrX	102143354	Ercc6l	0.923077	1.15385	0.961538
chrX	102144549	Ercc6l	1	1.61111	1.8
chrX	102144514	Ercc6l	1.28571	1.75	1.75
chrX	73229530	F8a	1.2	1.4	1.6
chrX	74320056	Fam50a	1.08163	2.06122	1.7907
chrX	151066824	Fgd1	0.944444	1.45714	1.3
chrX	56790025	Fhl1	0.444444	0.782609	0.714286
chrX	74242749	Flna	0.307692	1.12037	0.984615
chrX	74240495	Flna	0.515152	1.40909	1.05814
chrX	74242821	Flna	0.533333	1.09804	0.90625
chrX	74223811	Flna	0.595238	0.813397	0.862745
chrX	74234773	Flna	0.62963	1.26364	0.890625
chrX	74227702	Flna	0.72449	1.35922	1.30769
chrX	74230713	Flna	0.75	1.23529	0.939655
chrX	74237937	Flna	0.757576	0.921875	0.985915
chrX	74236038	Flna	0.8	1.14379	1.04598
chrX	74239757	Flna	0.837209	1.57364	1.64615
chrX	74230135	Flna	0.866667	1.38095	1.22917
chrX	74229436	Flna	0.931034	1.2359	1.04505
chrX	74227949	Flna	1	1.15254	1.21649
chrX	74225143	Flna	1.00725	1.4115	1.72549
chrX	74235166	Flna	1.09804	1.33721	1.2093
chrX	74225062	Flna	1.25	1.26415	1.35938
chrX	68715832	Fmr1	0.375	1.44737	1.05882
chrX	68716006	Fmr1	0.533333	1.41026	1.13793
chrX	68715987	Fmr1	0.8	1.34043	1.25714
chrX	68762082	Fmr1nb	0.636364	0.89011	0.951613
chrX	101258560	Foxo4	0.625	0.829268	0.666667
chrX	101259695	Foxo4	0.923077	1.34091	1.10256
chrX	101259685	Foxo4	0.933333	1.3617	1.07143
chrX	8240683	Ftsj1	0.4	1.35714	1.66667
chrX	8240692	Ftsj1	0.5	1.4	1.83333
chrX	17556774	Fundc1	1	1.31579	2.11111
chrX	74410204	G6pdx	0.555556	0.816327	0.783784
chrX	74409974	G6pdx	0.684211	1.1	0.854167
chrX	74409518	G6pdx	0.769231	1.08824	0.791667
chrX	74409885	G6pdx	0.8	1.16438	1.19048
chrX	74305313	Gdi1	0.666667	2	1.30769
chrX	134591045	Gla	1	1.92308	1.53333
chrX	49661157	Gm14719	1.4	1.83333	1.66667
chrX	95962286	Gm19691	0.5	1	1.4
chrX	57437401	Gm364	0.333333	0.534884	0.491525
chrX	57437476	Gm364	0.466667	0.533333	0.607843
chrX	150985934	Gnl3l	0.466667	1.21311	1.31111
chrX	150985950	Gnl3l	0.466667	1.36207	1.25
chrX	150987948	Gnl3l	0.818182	1.6	0.857143
chrX	150985914	Gnl3l	0.833333	1.12281	1.47059
chrX	150983441	Gnl3l	0.848485	1.80556	1.38462
chrX	150997307	Gnl3l	1	1.13514	1.32143
chrX	150985227	Gnl3l	1.0625	1.30769	1.71875
chrX	150985486	Gnl3l	1.1	1.12121	1.57143
chrX	52397105	Gpc3	0.451613	1.07692	1.05556
chrX	52314870	Gpc3	0.692308	1.12162	0.866667
chrX	135796994	Gprasp1	0.375	0.777778	1
chrX	135802778	Gprasp1	0.538462	1.46154	0.928571
chrX	135799341	Gprasp1	0.7	1.66667	1.14286
chrX	135799342	Gprasp1	0.777778	1.73333	1.25
chrX	135801424	Gprasp1	0.785714	1	1.36
chrX	135801291	Gprasp1	0.833333	2.11765	1.35294
chrX	135802581	Gprasp1	0.857143	1.39286	1.23529
chrX	135803337	Gprasp1	0.931034	1.65714	1.08333
chrX	135801730	Gprasp1	1.28571	1.46667	1.66667
chrX	135800147	Gprasp1	1.33333	1.84615	1.72727
chrX	169315640	Hccs	0.571429	0.904762	1.05
chrX	169312145	Hccs	0.777778	2.25	1.18182
chrX	169312121	Hccs	0.8	2.11765	1.11538
chrX	169312117	Hccs	0.818182	1.57143	1.07407
chrX	169312575	Hccs	0.833333	1.28571	1.28571
chrX	169319491	Hccs	0.833333	1.3125	1.10526
chrX	169311965	Hccs	0.888889	1.35294	1.38462
chrX	73953517	Hcfc1	0.4	0.6	0.45
chrX	73959275	Hcfc1	0.642857	1.01064	1.21311
chrX	73956631	Hcfc1	0.666667	1.4375	1.02703
chrX	73943861	Hcfc1	0.85	1.52564	1.35849
chrX	73948961	Hcfc1	0.941176	1.35065	1.45238
chrX	73943727	Hcfc1	1.07143	1.26923	1.15686
chrX	73943807	Hcfc1	1.15625	1.25243	1.53571
chrX	73943343	Hcfc1	1.2	1.46316	1.48193
chrX	7931528	Hdac6	0.461538	0.875	0.8125
chrX	7931672	Hdac6	0.666667	1.25	1.30769
chrX	7931588	Hdac6	0.833333	1.65	1.45455
chrX	7937310	Hdac6	0.833333	0.933333	0.846154
chrX	7930417	Hdac6	0.842105	1.54839	1.875
chrX	7930424	Hdac6	0.842105	1.32353	1.62963
chrX	7931671	Hdac6	0.888889	1.25	1.28571
chrX	7930404	Hdac6	0.941176	1.875	2.05
chrX	7931616	Hdac6	1.16667	1.45	1.82353
chrX	53016370	Hprt	0.618557	0.813043	0.767568
chrX	152004353	Hsd17b10	0.461538	1.125	1.08889
chrX	57065903	Htatsf1	0.761905	1.74359	1.7619
chrX	57065854	Htatsf1	1	1.55172	1.76
chrX	57066102	Htatsf1	1.06667	1.67568	3.75
chrX	57066310	Htatsf1	1.1	1.60714	1.57895
chrX	151878828	Huwe1	0.666667	1.23404	0.925
chrX	151918408	Huwe1	0.777778	1.06329	1.16129
chrX	151874535	Huwe1	0.8	1.01852	0.846154
chrX	151932724	Huwe1	0.888889	1.15789	0.907407
chrX	151914225	Huwe1	0.935484	1.31624	1.31915
chrX	151930243	Huwe1	1.09677	1.30857	1.26207
chrX	73781169	Idh3g	0.301887	0.482517	0.465909
chrX	74015278	Irak1	0.384615	1.04348	2.5
chrX	107399657	Itm2a	0.533333	0.807692	1.35294
chrX	152271542	Kdm5c	0.472727	1.44068	1.26415
chrX	152274014	Kdm5c	0.5	1.29412	1.09091
chrX	152274015	Kdm5c	0.5	1.23529	1.09091
chrX	152246374	Kdm5c	0.625	0.851852	0.833333
chrX	152274118	Kdm5c	0.7	0.866667	1.14286
chrX	152253816	Kdm5c	0.730769	1.64286	1.35
chrX	152274198	Kdm5c	0.818182	1.4	0.888889
chrX	152273330	Kdm5c	1.02778	1.13699	1.17308
chrX	152233519	Kdm5c	1.06667	1.40625	1.57143
chrX	18279022	Kdm6a	0.578947	1.14286	0.970588
chrX	18278809	Kdm6a	0.9	1.93333	2.33333
chrX	18275128	Kdm6a	1	1.86667	1.26667
chrX	100713983	Kif4	0.375	0.757576	1.38889
chrX	100726981	Kif4	0.464286	1.06061	1.11765
chrX	100704059	Kif4	0.545455	0.952381	0.736842
chrX	100726689	Kif4	0.714286	1.13333	0.736842
chrX	100677308	Kif4	0.833333	1.3	1.375
chrX	23219650	Klhl13	2.0625	3.04706	2.20896
chrX	74353001	Lage3	0.6	1.04651	1.47619
chrX	38440255	Lamp2	0.6	0.933333	0.772727
chrX	38431973	Lamp2	0.888889	1.15385	0.928571
chrX	150810913	Maged2	0.3125	0.75	0.461538
chrX	150812107	Maged2	0.714286	1.47619	1.5625
chrX	153036844	Mageh1	0.375	0.583333	0.75
chrX	153036721	Mageh1	0.857143	1.875	0.875
chrX	105968768	Magt1	1.71429	3.71429	2.58333
chrX	16685574	Maoa	0.714286	1.07692	1.55556
chrX	16685580	Maoa	0.714286	1	1.44444
chrX	16685586	Maoa	0.714286	1.08333	2
chrX	160121697	Map3k15	0.333333	0.647059	0.380952
chrX	160121727	Map3k15	0.333333	0.522727	0.727273
chrX	160119673	Map3k15	0.625	1.54054	0.807692
chrX	159498056	Map7d2	0.333333	0.588235	0.461538
chrX	157555010	Mbtps2	1.6	2.85714	1.77778
chrX	74035554	Mecp2	0.666667	1.54545	1.375
chrX	101292804	Med12	0.307692	1.22727	1.25
chrX	101292744	Med12	0.75	1.26667	1.29412
chrX	12747898	Med14	0.416667	1.89655	0.869565
chrX	12703895	Med14	0.714286	1.2963	2.71429
chrX	12744767	Med14	0.9	1.5	1.61538
chrX	12754131	Med14	1	1.09091	1.2
chrX	12676953	Med14	1.16667	2.23077	2.16667
chrX	56585687	Mmgt1	0.75	1.70588	1.57143
chrX	56587014	Mmgt1	0.857143	2	2.08333
chrX	96167078	Msn	0.48	0.898551	1.31429
chrX	96167272	Msn	0.52381	1.08955	1.04545
chrX	96167687	Msn	0.657143	1.32967	1.36364
chrX	96166783	Msn	0.833333	1.16867	1.01923
chrX	96167619	Msn	0.962963	1.20652	1.05882
chrX	96167644	Msn	1.13636	1.56757	1.48077
chrX	48277535	NA	0.12766	0.175182	0.233333
chrX	48277520	NA	0.217391	0.255474	0.342857
chrX	48277398	NA	0.372549	0.595745	0.433333
chrX	48277338	NA	0.421053	0.522222	0.521739
chrX	48277474	NA	0.444444	0.492188	0.594595
chrX	53021504	NA	0.636364	1.12598	0.926829
chrX	73917280	Naa10	0.857143	1.47059	0.9375
chrX	20615806	Ndufb11	0.731707	1.04167	0.830508
chrX	37142935	Nkap	0.2	0.777778	0.727273
chrX	37148121	Nkap	1.14286	2.69231	1.46667
chrX	72957960	Nsdhl	0.461538	1.82759	1.31818
chrX	6169013	Nudt10	1	1.4	2
chrX	142238836	Nxt2	0.0833333	0.8	0.69697
chrX	142238460	Nxt2	0.2	0.96	0.823529
chrX	142238809	Nxt2	0.2	0.764706	0.827586
chrX	142238554	Nxt2	0.333333	1.21429	0.65625
chrX	142238517	Nxt2	0.444444	2	1.14815
chrX	142238469	Nxt2	1	1.38095	1.1
chrX	47964959	Ocrl	0.5	0.866667	1
chrX	47965643	Ocrl	0.833333	1.25	0.857143
chrX	166405578	Ofd1	0.636364	1	1.58333
chrX	166393249	Ofd1	0.857143	0.964286	1.45455
chrX	101663480	Ogt	0.625	1.62857	1
chrX	101683375	Ogt	0.681818	1.42553	1.05128
chrX	101667344	Ogt	0.769231	1	1.10526
chrX	101679279	Ogt	0.909091	1.36735	1.03226
chrX	101682439	Ogt	0.95	1.13115	1.42857
chrX	101682336	Ogt	1.08696	1.23611	1.12727
chrX	7841910	Otud5	0.625	2.30769	1.35714
chrX	105082013	Pbdc1	0.633333	1.31343	0.933333
chrX	105081994	Pbdc1	0.645161	1.34286	0.9375
chrX	93748632	Pcyt1b	0.363636	0.888889	0.666667
chrX	93749242	Pcyt1b	0.466667	1.07692	1.5
chrX	93746968	Pcyt1b	0.538462	1.2381	0.8
chrX	93746877	Pcyt1b	0.583333	2.33333	1
chrX	93749217	Pcyt1b	0.642857	1.05263	2.22222
chrX	93746863	Pcyt1b	0.7	1.41667	1.5
chrX	93746980	Pcyt1b	0.7	1.09091	1.09091
chrX	93747395	Pcyt1b	0.727273	0.863636	1.30769
chrX	160123770	Pdha1	0.471698	0.853448	0.6625
chrX	160122716	Pdha1	0.984848	1.36066	1.05333
chrX	93802291	Pdk3	0.565217	1.875	1.80645
chrX	93764956	Pdk3	0.631579	1.36667	3
chrX	93764818	Pdk3	0.8	2.06452	2
chrX	93831872	Pdk3	1.2	1.21053	1.20833
chrX	93765082	Pdk3	1.5	2.05263	1.75
chrX	100624873	Pdzd11	0.407407	1.16071	0.979167
chrX	73795426	Pdzd4	0.666667	1.16304	1.35294
chrX	73793461	Pdzd4	0.75	1.51765	1.44231
chrX	73794237	Pdzd4	0.787879	1.31461	0.857143
chrX	150643586	Pfkfb1	0.5	0.8	0.769231
chrX	150643749	Pfkfb1	0.777778	1.07692	0.8
chrX	106194380	Pgk1	4.22222	7.52778	6.40741
chrX	36605769	Pgrmc1	0.15625	0.415842	0.238095
chrX	20517857	Phf16	0.384615	0.767442	0.923077
chrX	20517701	Phf16	0.545455	1.24242	1.02381
chrX	20517546	Phf16	0.6	1	0.87234
chrX	52954636	Phf6	0.666667	1.54545	2.16667
chrX	52954966	Phf6	0.7	1.21212	2.3
chrX	52940307	Phf6	1.2	1.36842	1.25
chrX	151633420	Phf8	0.571429	1.2381	1.41667
chrX	151632530	Phf8	0.714286	2.08333	0.9
chrX	151633164	Phf8	0.777778	1	0.882353
chrX	151633222	Phf8	1	1.14286	1.14286
chrX	164432270	Piga	0.833333	0.9	2.25
chrX	7883238	Pim2	0.630631	0.844371	0.752941
chrX	7882987	Pim2	0.991597	1.33713	1.43243
chrX	7883040	Pim2	0.992857	1.38511	1.39823
chrX	7883026	Pim2	1.02597	1.4198	1.44961
chrX	7878521	Pim2	1.08571	1.21364	1.29231
chrX	7881409	Pim2	1.34483	1.52893	1.80263
chrX	164372673	Pir	0.5	0.609756	0.548387
chrX	7669662	Plp2	0.842105	1	1.52174
chrX	75801631	Pls3	0.5	0.854167	0.954545
chrX	75786827	Pls3	0.764706	1.19512	1.04762
chrX	73035401	Pnma5	0.153846	0.585366	0.46875
chrX	73036091	Pnma5	0.375	0.418605	0.428571
chrX	93575815	Pola1	0.5	1.26667	2
chrX	93305241	Pola1	0.529412	1.93103	1.92
chrX	93561485	Pola1	0.636364	1.06818	0.97619
chrX	93604452	Pola1	0.8	1.21739	0.970588
chrX	93305309	Pola1	1.11765	1.68	2.25926
chrX	7895743	Pqbp1	1.36842	1.45349	1.38636
chrX	7730729	Praf2	1.25	1.76	1.57143
chrX	155328510	Prdx4	0.675676	0.911243	0.736111
chrX	155330338	Prdx4	0.689189	0.76699	1.16038
chrX	77763839	Prkx	0.5	1.36364	0.625
chrX	140476002	Prps1	0.607143	1.425	1.22857
chrX	140476022	Prps1	0.631579	1.54	1.02
chrX	140475262	Prps1	0.666667	1.15385	0.955882
chrX	140475900	Prps1	0.979167	1.13223	1.28788
chrX	140475440	Prps1	1.1	1.65079	1.625
chrX	167348984	Prps2	0.375	1.23404	1.09302
chrX	167347223	Prps2	0.55	0.8	1.91304
chrX	167348239	Prps2	0.636364	1.45455	0.875
chrX	167374153	Prps2	0.6875	1.31579	1.39286
chrX	167348656	Prps2	0.9	1.33898	0.977273
chrX	140948978	Psmd10	0.714286	2	0.8
chrX	140948793	Psmd10	0.875	1.4375	1.9
chrX	140948813	Psmd10	1.25	2	1.55556
chrX	140948888	Psmd10	2	2.27273	3.5
chrX	166458212	Rab9	0.636364	1.34	0.979592
chrX	166457416	Rab9	1	1.19643	1.05714
chrX	8140232	Rbm3	0.571429	1.41667	1.28571
chrX	8140378	Rbm3	1	2.16667	3.33333
chrX	8140346	Rbm3	1.14286	3.16667	1.8
chrX	48710209	Rbmx2	0.230769	0.37037	0.304348
chrX	48710076	Rbmx2	0.4	1.83333	0.833333
chrX	48709926	Rbmx2	0.545455	0.8	0.857143
chrX	73926252	Renbp	0.1875	0.352941	0.375
chrX	73926264	Renbp	0.1875	0.272727	0.361111
chrX	103960359	Rlim	0.318182	1.13924	0.929412
chrX	103963436	Rlim	0.404762	1.04167	0.877778
chrX	103957960	Rlim	0.5	0.962733	0.714286
chrX	103963742	Rlim	0.53125	1.10843	0.758929
chrX	103961988	Rlim	0.5625	1.02041	0.762712
chrX	103960282	Rlim	0.592593	0.818182	0.640351
chrX	103957386	Rlim	0.664122	0.91573	0.713514
chrX	103963223	Rlim	0.694444	0.725275	1.04255
chrX	103959443	Rlim	0.703704	1.05738	0.823077
chrX	103962719	Rlim	0.75	1.52113	0.84466
chrX	103963544	Rlim	0.757576	0.825243	1.07547
chrX	103959225	Rlim	0.769231	1	0.887218
chrX	139672811	Rnf128	0.366667	1.10345	1.16667
chrX	139665457	Rnf128	0.5	1.2381	0.744186
chrX	139672130	Rnf128	0.818182	1.41176	1.03226
chrX	10158398	Rpgr	1	1.55556	2.8
chrX	10158708	Rpgr	2.5	5.8	3
chrX	159362665	Rps6ka3	0.7	1.66667	1.22222
chrX	111412711	Rps6ka6	0.363636	1.29167	0.44
chrX	111434387	Rps6ka6	0.384615	0.888889	0.878049
chrX	111388345	Rps6ka6	0.897436	0.90411	1.48276
chrX	111398635	Rps6ka6	0.904762	1.04412	1.21277
chrX	111389482	Rps6ka6	1	1.07812	1.34211
chrX	153160509	Rragb	0.5	0.622222	0.805556
chrX	153171665	Rragb	0.941176	1.63333	1.2
chrX	153171321	Rragb	2	2.08	2.2
chrX	155214073	Sat1	0.222222	0.6875	0.357143
chrX	161246312	Scml2	1.14286	1.57143	1.45833
chrX	109161099	Sh3bgrl	0.6	1.76471	3.23077
chrX	109161525	Sh3bgrl	0.608696	2.09677	1.88
chrX	109162093	Sh3bgrl	0.611111	0.9375	1.26087
chrX	109161366	Sh3bgrl	1.11111	1.41379	1.96
chrX	109162355	Sh3bgrl	1.3125	1.52	1.82143
chrX	152657467	Shroom2	0.3	0.606061	0.5
chrX	152611032	Shroom2	0.418605	1.2549	0.821429
chrX	152659495	Shroom2	0.466667	0.634146	1.21053
chrX	152660560	Shroom2	0.5	1.15625	1.08696
chrX	152660875	Shroom2	0.5	1.71429	2
chrX	152619224	Shroom2	0.818182	0.83871	0.85
chrX	152611735	Shroom2	0.866667	1.42857	1.06667
chrX	152659721	Shroom2	1.28571	1.61905	1.3
chrX	164075619	Siah1b	0.444444	0.884615	0.727273
chrX	164072197	Siah1b	0.571429	1	0.75
chrX	101085288	Slc7a3	1.35294	1.74286	1.76923
chrX	101079432	Slc7a3	1.83929	2.57823	2.14943
chrX	152061834	Smc1a	1.22	1.22936	1.375
chrX	157445059	Sms	0.7	2.41176	1.33333
chrX	157444417	Sms	0.75	1.52	1
chrX	157444113	Sms	0.818182	1	1.92308
chrX	157445504	Sms	0.818182	1.5	1
chrX	157445147	Sms	0.875	1.41667	1.83333
chrX	157444615	Sms	0.882353	2.68182	2.0625
chrX	157444998	Sms	1.2	1.61538	3.6
chrX	157445586	Sms	1.5	1.8	3
chrX	101222415	Snx12	0.875	1.55556	1.31034
chrX	162857236	Syap1	0.375	3	1.77778
chrX	162857292	Syap1	0.75	1.45455	1.45455
chrX	85633192	Tab3	0.222222	1.22222	0.818182
chrX	85634225	Tab3	0.222222	1.1	1
chrX	85633133	Tab3	0.375	0.8	1.3
chrX	85633120	Tab3	0.5	0.727273	1.09091
chrX	134460579	Taf7l	0.357143	0.6875	0.522727
chrX	74289880	Taz	0.875	1.1	1.44444
chrX	8155105	Tbc1d25	0.571429	0.75	3.33333
chrX	136170877	Tceal8	0.977011	1.28646	1.07292
chrX	7774172	Tfe3	0.638889	1.41667	1.02222
chrX	7774777	Tfe3	0.657143	1.21649	1.33333
chrX	7774534	Tfe3	0.807692	0.894231	1.03846
chrX	7774705	Tfe3	1	1.34444	1.60465
chrX	142836977	Tmem164	0.0833333	0.769231	0.6875
chrX	142837407	Tmem164	0.222222	0.75	1.14286
chrX	142836940	Tmem164	0.3	0.724138	0.578947
chrX	142837536	Tmem164	0.3	0.714286	1
chrX	142837721	Tmem164	0.416667	0.809524	0.777778
chrX	142835947	Tmem164	0.444444	1.66667	1.11111
chrX	142838154	Tmem164	0.444444	0.483871	0.458333
chrX	142837981	Tmem164	0.454545	0.833333	0.5
chrX	142835825	Tmem164	0.5	0.892857	0.8125
chrX	142835952	Tmem164	0.5	1.27273	1.2
chrX	81096871	Tmem47	0.363636	1.02326	0.913043
chrX	81096708	Tmem47	0.375	1.2093	1.11111
chrX	81096808	Tmem47	0.384615	0.68254	0.388889
chrX	81096867	Tmem47	0.5	0.911111	0.956522
chrX	81096295	Tmem47	0.833333	1.375	1.26667
chrX	140540780	Tsc22d3	0.571429	1.30769	1.25
chrX	140540961	Tsc22d3	0.833333	1.41667	1.66667
chrX	140540963	Tsc22d3	1	1.58333	1.5
chrX	10585595	Tspan7	0.428571	0.916667	0.575758
chrX	10585600	Tspan7	0.481481	1.07143	0.621622
chrX	10596248	Tspan7	1.04545	1.45902	1.11905
chrX	20682675	Uba1	0.416667	0.75641	0.83871
chrX	20681185	Uba1	0.778846	0.922179	0.907692
chrX	20680787	Uba1	0.815951	1.13031	0.958621
chrX	20671357	Uba1	1.06	1.58156	1.50459
chrX	20682468	Uba1	1.35507	1.46957	1.43529
chrX	153500962	Ubqln2	0.958333	1.83333	1.90323
chrX	153499356	Ubqln2	1.06667	1.54237	1.27273
chrX	153499425	Ubqln2	1.58824	2.48889	2.06452
chrX	153500178	Ubqln2	1.95	3.38095	2.13158
chrX	20718253	Usp11	0.307692	1	0.611111
chrX	20717998	Usp11	0.6	1.25	0.8
chrX	20714629	Usp11	0.666667	2	1.33333
chrX	20718087	Usp11	1.18182	1.38462	1.67857
chrX	13156569	Usp9x	0.272727	1.37681	1.34483
chrX	13151330	Usp9x	0.333333	1.61905	1.2037
chrX	13132109	Usp9x	0.625	1.72222	0.981132
chrX	13158863	Usp9x	0.636364	2.05263	1.47368
chrX	13158758	Usp9x	0.96	1.14634	1.17333
chrX	13104660	Usp9x	1	2.3	1.35714
chrX	48278755	Utp14a	0.166667	0.376	0.297297
chrX	48278501	Utp14a	0.310345	0.589744	0.428571
chrX	48282268	Utp14a	0.40625	0.711538	0.463415
chrX	75514374	Vbp1	0.375	0.928571	0.764706
chrX	75534483	Vbp1	1.08108	1.28276	1.31579
chrX	73086915	Xlr3a	1.83333	2.54545	2.21429
chrX	73086925	Xlr3a	2	2.63636	2.35714
chrX	98947017	Yipf6	1.75	2.25	2
chrX	98946948	Yipf6	2.66667	2.85714	5
chrX	48173083	Zdhhc9	0.25	0.555556	0.388889
chrX	48172887	Zdhhc9	0.3	0.421053	0.5
chrX	48194642	Zdhhc9	0.3	0.65	0.411765
chrX	48173087	Zdhhc9	0.307692	0.647059	0.388889
chrX	48172138	Zdhhc9	0.333333	0.421053	0.55
chrX	48172878	Zdhhc9	0.333333	0.458333	0.545455
chrX	48172883	Zdhhc9	0.333333	0.368421	0.454545
chrX	48172677	Zdhhc9	0.363636	0.434783	0.684211
chrX	48178562	Zdhhc9	0.4	0.5625	0.4375
chrX	73030003	Zfp185	0.5	1.53333	1.22222
chrX	73018414	Zfp185	0.777778	2.125	1.83333
chrX	48542112	Zfp280c	0.636364	1.71429	1.5
chrX	94078384	Zfx	0.3	2	1.44444
chrX	94075187	Zfx	0.333333	1.625	1.14286
chrX	94075196	Zfx	0.444444	1.5	1.14286
chrX	94075412	Zfx	1	1.42857	2
chrX	58032020	Zic3	0.461538	1.42857	0.571429
chrX	163956486	Zrsr2	0.277778	0.6875	0.793103
chrX	163936823	Zrsr2	0.454545	2.125	1.15385
chrX	163936916	Zrsr2	0.7	1.16667	1.64286
chrX	163943265	Zrsr2	1.11111	1.8125	1.41176

## Sheet: Overlapping genes
Gene	Average Xi/Xa Day5 Nons	Average Xi/Xa Day5 Setdb1.4	Average Xi/Xa Day5 Setdb1.6
1110012L19Rik	0.433889	0.557236	0.733333
1700013H16Rik	0.861969	1.12877	1.05079
2900056M20Rik	0.555556	1.26667	1.45238
6720401G13Rik	0.16623	0.351585	0.416927
Abcb7	0.465547	0.855161	1.21405
Acot9	0.346743	0.667097	0.513675
Acsl4	0.813033	1.38522	1.5239
Alg13	0.459155	0.794685	0.718746
Apex2	0.819444	1.2375	1.12179
Araf	0.836535	1.42969	1.29567
Armcx1	0.674275	1.24006	1.10519
Armcx2	0.469909	0.882681	0.700593
Armcx4	0.601584	1.25028	1.16925
Arxes2	0.461144	0.902047	1.01203
Atp6ap2	0.715586	1.2458	1.38094
Atrx	0.732869	1.46343	1.17571
AU022751	0.529508	0.917721	0.861769
BC023829	0.572464	1.04211	0.688963
Bcor	0.695104	1.49076	1.3216
Bex1	1.46507	1.9157	1.65444
Bex2	0.540421	0.833635	0.87577
Bex4	1.25783	1.52678	1.53279
Bhlhb9	0.602474	1.17959	0.932756
Ccdc160	1.1625	1.85714	1.85714
Ccdc22	0.4971	1.31667	1.48148
Cdk16	0.748276	1.36871	1.15669
Ctps2	0.58647	1.12476	1.25949
Ddx3x	0.87459	1.19663	1.23033
Dkc1	1.74765	2.17435	2.0884
Dlg3	0.57696	1.24168	1.36726
Dock11	0.656863	1.07222	1.41667
Dusp9	0.71432	1.06984	0.935273
Efhc2	0.0646291	0.199309	0.192346
Eif1ax	0.581313	0.71374	1.3099
Elk1	0.445179	0.972418	0.847552
Emd	0.728714	1.11318	1.38724
Ercc6l	0.818066	1.21311	1.42471
Fam50a	0.923629	1.52061	1.71202
Fgd1	0.829365	1.22857	1.12826
Fhl1	0.507937	0.682971	0.732143
Flna	0.736533	1.07573	1.10295
Fmr1	0.659539	1.28971	1.17711
Fmr1nb	0.637856	0.855569	0.892416
Foxo4	0.683434	0.873322	1.05692
Ftsj1	0.372619	1.03797	1.12667
Fundc1	0.772304	1.14666	1.59028
G6pdx	0.649232	0.898156	0.900074
Gdi1	0.669841	1.26621	1.08562
Gla	0.823529	1.56154	1.3619
Gm14719	1.22778	1.6859	1.42857
Gm19691	0.612795	1.03704	1.26376
Gm364	0.490088	0.614998	0.762453
Gnl3l	0.857124	1.2206	1.23233
Gpc3	0.571365	0.994984	0.89964
Gprasp1	0.816677	1.2909	1.26725
Hccs	0.74926	1.40029	1.04331
Hcfc1	0.733312	1.04067	1.07876
Hdac6	0.740747	1.09657	1.23586
Hprt	0.563759	0.700361	0.758784
Hsd17b10	0.457184	0.931548	0.831481
Htatsf1	0.935065	1.44892	1.76936
Huwe1	0.728051	1.04919	0.951908
Idh3g	0.276674	0.449223	0.42423
Itm2a	0.400339	0.732051	1.07099
Kdm5c	0.748366	1.20159	1.22239
Kdm6a	0.846105	1.44881	1.36527
Kif4	0.631466	0.96276	1.04272
Klhl13	1.93277	2.58875	2.00832
Lage3	0.592683	0.912145	1.05724
Lamp2	0.765972	1.2066	1.20062
Maged2	0.435189	0.853676	0.984089
Mageh1	0.558862	1.15278	0.726852
Magt1	0.787338	1.74625	1.44841
Map3k15	0.591298	1.25898	1.07472
Mbtps2	1.18344	1.99627	1.57976
Mecp2	0.634921	1.11772	1.13235
Med12	0.425589	0.866297	0.98618
Med14	0.939134	1.81508	1.65737
Mmgt1	0.834358	1.40052	1.58377
Msn	0.671568	0.990502	0.927572
NA	0.480505	0.987999	0.847277
Naa10	0.8	1.23529	1.24816
Ndufb11	0.779722	1.29487	1.16431
Nkap	0.6303	1.32693	1.86406
Nsdhl	0.458042	1.66379	0.936869
Nxt2	0.511087	0.958498	1.09834
Ocrl	0.388481	0.86677	0.799818
Ofd1	0.652362	0.873283	1.11705
Ogt	0.819637	1.21132	1.14759
Pbdc1	0.694128	1.09741	0.956214
Pcyt1b	0.546262	1.16422	1.01822
Pdha1	0.612701	0.88368	0.804161
Pdk3	1.04202	1.58658	1.8763
Pdzd11	0.523376	0.975094	0.872562
Pdzd4	0.706758	1.21449	1.13318
Pgrmc1	0.223395	0.360095	0.292517
Phf16	0.49381	0.86864	0.890862
Phf6	0.882764	1.51973	1.44531
Phf8	0.674442	1.0818	1.21324
Piga	0.605408	1.04349	1.39156
Pim2	0.915977	1.1716	1.21147
Pir	0.342403	0.45769	0.49729
Plp2	1.24449	1.70476	2.02576
Pls3	0.729608	0.962742	1.08048
Pnma5	0.309957	0.49488	0.526597
Pola1	0.767427	1.30377	1.60791
Pqbp1	1.18421	2.60174	1.33604
Praf2	0.816178	1.11085	1.37229
Prdx4	0.651251	0.802186	0.91022
Prkx	0.472879	1.07433	1.16131
Prps1	0.674272	1.14498	1.08597
Prps2	0.536238	0.99635	1.15054
Psmd10	1.08996	1.68054	1.62731
Rab9	0.757305	1.10334	0.893427
Rbm3	0.723487	1.26172	1.58139
Rbmx2	0.372469	0.716461	0.579409
Rlim	0.586956	0.911424	0.82701
Rnf128	0.604248	1.14522	1.05244
Rpgr	1.63333	2.99352	2.93333
Rps6ka6	0.648485	1.03191	0.931022
Rragb	1.06484	1.45294	1.42208
Sat1	0.272401	0.51875	0.370879
Scml2	0.986206	1.91284	1.48306
Sh3bgrl	0.832919	1.45546	1.90823
Shroom2	0.597601	1.00095	0.99114
Siah1b	0.449735	0.850427	0.920996
Slc7a3	1.42793	2.16116	1.88312
Sms	0.937545	1.68516	2.94293
Snx12	0.709239	1.38384	1.37576
Syap1	0.525	1.46212	1.3201
Tab3	0.563051	0.985906	1.2219
Taf7l	0.260714	0.524518	0.598574
Taz	0.96875	1.11667	1.34127
Tbc1d25	0.660714	1.04167	2.27778
Tceal8	0.831438	1.09094	1.03646
Tfe3	0.745421	1.02665	1.13711
Tmem164	0.429487	0.884515	0.714049
Tmem47	0.510255	0.969445	0.79812
Tsc22d3	0.72619	1.70192	1.51042
Tspan7	0.663167	0.981725	1.0719
Uba1	0.899544	1.13466	1.1301
Ubqln2	1.04996	1.6219	1.50825
Usp11	0.700343	1.16824	1.22287
Usp9x	0.790334	1.53315	1.21415
Utp14a	0.258846	0.474385	0.424416
Vbp1	0.669268	1.04961	0.881904
Xlr3a	1.34127	2.06061	1.66416
Yipf6	0.880792	1.1788	1.71012
Zdhhc9	0.263903	0.457254	0.481785
Zfp185	0.59926	1.09941	1.09649
Zfp280c	0.493098	1.21071	1.28114
Zfx	0.435243	1.20322	1.26007
Zrsr2	0.659512	1.19453	1.11949
