# Supplementary material for: Setdb1-mediated H3K9 methylation is enriched on the inactive X and plays a role in its epigenetic silencing
Source: Epigenetics Chromatin. 2016 May 18;9:16. doi: 10.1186/s13072-016-0064-6 (PMC4870784; doi:10.1186/s13072-016-0064-6)
Supplement: Supplementary file 16 — 10.1186/s13072-016-0064-6 LTR repeats are deregulated upon Setdb1 depletion. Analysis of repeat class expression from RNA-seq in differentiating ES cells is shown. Analysis is split into reads mapping either to all chromosomes or specifically to the X chromosome at both days 3 and 5 of differentiation. The average fold-change between Setdb1 knockdown and Nons is indicated for each repeat, as is the average expression for that repeat. Chi squared calculations based on repeats with a log2 fold-change greater than 1 are given. [file 13072_2016_64_MOESM16_ESM.xlsx]

## Sheet: Description
These tables show the analysis of repeat expression in the RNA-seq from differentiating ES cells.
Data shown here is from both day 3 and day 5 of differentiation, for two hairpins against Setdb1 (shSetdb1.4 and shSetdb1.6) or Nons
The data shown here is split into reads that map to the X chromosome repeats specifically (ChrX) and to reads that map to any repeat in the genome (All Chr).
The fold change tabs show the average fold change for each individual repeat from replicates 1 and 2 (Setdb1 hairpin vs Nons) at both day 3 and day 5. The average expression of the particular repeat is also given.
The stats tabs show how the statistics were completed. The Chi-squared test determines whether the observed (Obs) expression of a particular repeat class is significantly over-represented in the list of repeats with a |log(fold change)|>1, compared to what would be expected (Exp) by chance.

## Sheet: ChrX fold changes
Name	Class I	Class II	chr	start	end	strand	Length	Copies	Day3 average expression (log2)	Day5 average expression (log2)	Day3 shSetdb1.4 vs Nons (log2)	Day3 shSetdb1.6 vs Nons (log2)	Day5 shSetdb1.4 vs Nons (log2)	Day5 shSetdb1.6 vs Nons (log2)
IAPEz-int	LTR	ERVK	chrX	4462118	4463416	+	1622.6	7319	7.58616	7.33678	0.637264	-0.184729	0.614591	1.44166
MuRRS-int	LTR	ERV1	chrX	5368722	5369578	-	1307.4	996	4.53385	4.50153	1.89312	0.996269	2.95904	3.36727
RLTR9F	LTR	ERVK	chrX	5631033	5631450	+	342.7	411	4.87316	5.6806	2.04089	1.75409	-0.821586	-0.629175
L1MC5	LINE	L1	chrX	6054513	6054746	+	227	3476	9.35023	9.80973	0.0942857	0.654716	-0.327984	-0.546513
LTR75	LTR	ERVL	chrX	6160255	6160660	-	211.9	94	2.25061	2.25061	0	0	0	0
MT-int	LTR	ERVL-MaLR	chrX	6439958	6440451	+	401.5	438	3.95765	4.38564	0.589968	0.996269	0	-0.00721636
MER44B	DNA	TcMar-Tigger	chrX	6635047	6635304	-	225.3	1493	8.08194	8.7582	0.389592	0.458429	-0.166134	0.582989
(CTGTG)n	Simple_repeat	Simple_repeat	chrX	6635880	6635955	+	180.1	359	5.81656	6.26581	1.91803	0.697149	0.49701	1.14669
MMAR1	DNA	TcMar-Mariner	chrX	6650533	6650670	+	344.2	309	1.78771	3.14053	0	0	0	0
L1MEh	LINE	L1	chrX	6655586	6655878	+	198.1	202	0	1.55557	0	0	0	0.316536
(CCCGAA)n	Simple_repeat	Simple_repeat	chrX	6779045	6779341	+	102.1	8	4.06901	3.73675	0.143531	1.46287	0	0
MIRc	SINE	MIR	chrX	7153992	7154197	+	104.1	23213	12.152	12.2556	0.136551	0.343291	-0.147647	0.0559357
RMER6C	LTR	ERVK	chrX	7232753	7233466	-	396.5	4887	7.52962	7.47407	1.06986	-0.579617	-0.77654	-0.471302
RLTR20B4_MM	LTR	ERVK	chrX	7249675	7249960	+	314	416	0	1.55557	0	0	0	0
MER5C	DNA	hAT-Charlie	chrX	7262397	7262570	-	164.5	242	3.1384	2.96326	0	0	0	-1.60881
Lx8b	LINE	L1	chrX	7289820	7289927	-	347.6	24166	11.0597	11.1252	0.115741	0.454975	0.192722	0.36088
(TCCA)n	Simple_repeat	Simple_repeat	chrX	7371652	7371691	+	108.8	3648	4.39479	5.66727	1.89312	0.462897	-2.48748	-1.9213
MamTip1	DNA	hAT-Tip100	chrX	7377944	7378004	-	147.9	82	2.25061	2.25061	0	0	0	0
RMER4B	LTR	ERVK	chrX	7412108	7412384	-	303.7	5158	11.8478	12.0626	-0.23881	-0.441142	-0.395743	-0.689603
MTB-int	LTR	ERVL-MaLR	chrX	7432568	7433691	-	698.8	592	4.06901	4.649	0.143531	1.46287	0.526053	1.08077
PB1D9	SINE	Alu	chrX	7668319	7668427	-	96.9	28939	13.0284	13.1186	0.201432	0.273517	0.0165463	0.0648131
tRNA-Ala-GCA	tRNA	tRNA	chrX	7670056	7670120	+	60.8	749	4.15513	4.37635	0.0332556	0	0.374204	0.240231
RMER1C	Other	Other	chrX	7710108	7710841	+	312.3	6347	9.69069	9.46278	-0.0984205	-0.264225	0.35602	-0.0498922
RLTR13B4	LTR	ERVK	chrX	7805873	7806727	+	739.7	412	5.00788	4.98469	2.66087	0.996269	0.788879	2.48404
(CA)n	Simple_repeat	Simple_repeat	chrX	7823690	7823728	+	56.4	153331	11.2848	11.5045	0.13158	0.273053	0.286435	0.110447
RMER19A	LTR	ERVK	chrX	7833834	7834447	+	484.8	2095	6.78727	7.0756	0.995117	0.596408	0.375361	0.104984
MER45R	DNA	hAT-Tip100	chrX	7892129	7892266	+	180.3	375	6.84216	6.73266	-0.244546	-0.57105	0.243228	-0.294145
RLTR20A4	LTR	ERVK	chrX	7893761	7893845	+	78.7	11527	9.17607	9.28542	0.140336	0.0820712	-0.355625	-0.219184
YREP_Mm	Unknown	Unknown	chrX	7933588	7933722	+	413.1	2800	5.92017	6.24855	-0.220961	-0.287204	-2.0322	-0.455705
RMER15-int	LTR	ERVL	chrX	8001781	8002003	+	365.3	3100	6.28817	6.06461	1.13905	1.21248	1.01157	2.77397
MLT-int	LTR	ERVL-MaLR	chrX	8038857	8038921	+	281.1	846	8.00414	8.16817	-0.396196	-0.220721	-0.344361	-0.707766
RMER19B	LTR	ERVK	chrX	8048746	8049685	-	543.5	5640	10.8179	10.3907	-0.234446	-0.618752	-0.424673	0.236221
RLTR12E	LTR	ERVK	chrX	8050731	8051288	-	361.3	615	5.85282	5.05643	0.440751	0	0	0
MER113	DNA	hAT-Charlie	chrX	8061118	8061227	+	189.5	643	4.08739	3.8665	0	1.1215	0	0.316536
PB1D7	SINE	Alu	chrX	8062406	8062513	+	96.5	24346	11.9683	12.167	-0.217736	0.0325089	-0.130025	-0.0856148
MER46C	DNA	TcMar-Tigger	chrX	8072946	8073114	-	162.3	788	9.01094	8.42103	0.30506	-1.09333	-0.132651	1.05132
FordPrefect	DNA	hAT-Tip100	chrX	8102420	8102798	-	290.1	291	0	2.55557	0	0	-1.21112	0
MER68B	LTR	ERVL	chrX	8123608	8123688	+	220.5	237	7.43225	7.51391	-0.0673614	-0.360619	-0.368936	-0.826128
Tigger5	DNA	TcMar-Tigger	chrX	8124726	8125043	-	183.4	1975	8.66868	8.85975	0.542045	0.691311	-0.360393	0.0132164
Lx2A	LINE	L1	chrX	8138028	8138074	+	601.5	1364	4.52102	4.28687	-1.68443	-0.831691	0.94109	-0.00721636
MLT1F1	LTR	ERVL-MaLR	chrX	8147409	8147808	-	212	1608	7.11292	7.31219	2.03052	1.00642	-1.86235	-0.526646
MT2B1	LTR	ERVL	chrX	8148846	8149343	-	270.8	7248	7.54467	7.49397	0.896526	0.0987096	-0.0753579	0.847919
MLT1A0-int	LTR	ERVL-MaLR	chrX	8181827	8182002	-	340.2	206	2.78771	2.55557	0	0	0	0
MLT1B-int	LTR	ERVL-MaLR	chrX	8184593	8184690	+	255.3	165	2.93121	3.40149	0	0	0	0
Charlie4a	DNA	hAT-Charlie	chrX	8240261	8240515	+	209.2	1121	10.0751	9.83309	0.00283627	-0.567074	-0.23634	-0.80941
RLTR5_Mm	LTR	ERV1	chrY	8711074	8711701	-	605.8	601	0	0	0	0	0	0
RLTR44-int	LTR	ERVK	chrX	8853867	8855901	+	804.6	653	7.59261	7.55893	1.57841	1.54339	1.3743	2.11662
RLTR44B	LTR	ERVK	chrX	8855902	8856288	+	307.9	275	4.07563	4.23069	-0.410032	-0.537103	0.867335	0.798834
ORR1A0-int	LTR	ERVL-MaLR	chrX	8860720	8862492	-	1238.1	456	6.38788	6.92934	0.992097	0.381749	-0.597794	0.600205
RLTR13D6	LTR	ERVK	chrX	9094883	9095759	-	688.8	805	4.7456	4.7463	1.03323	0	1.31981	-0.00721636
LTR84a	LTR	ERVL	chrX	9262401	9262554	-	185.2	136	0	0	0	0	0	0
MLT1G1	LTR	ERVL-MaLR	chrX	9282389	9282568	-	215.4	1080	3.78342	4.4975	0	0	1.20419	0.618498
IAP1-MM_LTR	LTR	ERVK	chrX	9328933	9329226	+	272.6	420	8.25187	8.15279	-0.481949	1.10259	0.514602	0.873641
IAP1-MM_I-int	LTR	ERVK	chrX	9329227	9331590	-	827	479	10.2126	10.1677	0.552998	1.50993	0.828665	1.45952
MMERVK10C-int	LTR	ERVK	chrX	9331589	9332083	+	879.3	3230	6.89883	6.95649	2.08273	1.23839	1.66366	2.27263
MMVL30-int	LTR	ERV1	chrX	9481109	9481771	+	720.5	956	6.44032	6.30213	2.30549	-1.53712	2.2485	1.79883
RLTR1C	LTR	ERV1	chrX	9486582	9487068	+	447.1	697	6.56465	6.52739	3.39974	2.61576	2.52605	0.798834
ETnERV2-int	LTR	ERVK	chrX	9487086	9487834	-	840.8	1805	10.2455	9.94779	1.10636	0.3123	0.749454	1.62982
LTR16A	LTR	ERVL	chrX	9488756	9488942	+	209.9	1472	5.32863	4.67399	-1.55172	-2.47277	0.011569	-0.0533038
RLTR12A	LTR	ERVK	chrX	9491478	9491990	-	352.1	829	5.98143	5.3485	-0.286387	-1.28178	2.29162	2.59203
RLTR26C_MM	LTR	ERVK	chrX	9518776	9519084	+	364.8	454	1.93124	1.93124	0	0	0	0
IAP-d-int	LTR	ERVK	chrX	9597346	9603784	+	486.1	1323	7.62258	7.63983	0.747491	0.557505	-0.387961	-0.506269
RLTR10D	LTR	ERVK	chrX	9603785	9604139	+	342	491	5.28013	4.73333	0.0651594	0.168309	0	0
RLTR49	LTR	ERVK	chrX	9657652	9657757	+	295.2	933	3.95048	5.20699	0	0	-1.20541	-0.788375
RMER2	LTR	ERV1	chrX	9686399	9686634	-	356.1	2358	0	2.96326	0	0	-1.61881	-1.60881
L1M4c	LINE	L1	chrX	11024505	11024959	+	303.7	2049	4.89839	5.17907	1.26053	1.1215	-0.473947	0.798834
(CATAC)n	Simple_repeat	Simple_repeat	chrX	11207419	11207459	+	92	74	0	0	0	0	0	0
L4_A_Mam	LINE	RTE-X	chrX	11566151	11566369	+	186.8	630	0	0	0	0	0	0
CYRA11_Mm	Unknown	Y-chromosome	chrX	11738481	11738646	+	142.8	2869	0	3.14053	0	0	-0.796083	0.798834
(TTTA)n	Simple_repeat	Simple_repeat	chrX	12037295	12037325	+	37.2	16807	5.9946	6.18942	1.70107	-0.0738674	0.761236	-0.120466
(CGGGG)n	Simple_repeat	Simple_repeat	chrX	12080119	12080141	+	63.5	523	3.09974	3.52509	0	0	0	0
LTRIS6	LTR	ERV1	chrX	12109898	12110214	-	281.6	149	0	0	0	0	0	0
(TGGGGG)n	Simple_repeat	Simple_repeat	chrX	12140633	12140652	+	29.4	2008	0	1.55557	0	0	0	0
MT2A	LTR	ERVL	chrX	12647727	12647988	+	255.2	10140	8.40409	8.60497	-0.177586	0.589286	0.00109663	0.0279881
MLTR18D_MM	LTR	ERVK	chrX	12648182	12648796	-	429.1	620	4.52869	4.99608	0	0.697149	-1.57338	-0.638253
MTB	LTR	ERVL-MaLR	chrX	12655277	12655672	+	333.6	6419	10.8838	10.6962	0.0824818	-0.22104	-0.100325	0.073136
ERVB4_3-I_MM-int	LTR	ERVK	chrY	12668603	12670017	-	1534.1	99	0	0	0	0	0	0
(CAAAT)n	Simple_repeat	Simple_repeat	chrX	12674807	12674837	+	35.1	161	0	0	0	0	0	0
(CAAAA)n	Simple_repeat	Simple_repeat	chrX	12676328	12676348	+	36.2	21347	7.5126	7.81531	0.512428	1.05244	0.369718	0.18159
(CATG)n	Simple_repeat	Simple_repeat	chrX	12678909	12678979	+	57.6	1252	3.5418	3.8665	0	0	2.01157	-0.201119
L3	LINE	CR1	chrX	12679921	12679973	-	129.6	9732	8.27767	8.57616	0.332446	0.0126981	-0.055549	0.343084
MYSERV16_I-int	LTR	ERVK	chrX	12699650	12700655	+	568.4	2516	9.26027	9.47528	0.0844056	0.777616	-0.268215	-0.180712
L1MEi	LINE	L1	chrX	12701865	12702171	-	215.1	478	6.22887	6.07959	-1.21976	0.113271	-0.924478	0.580681
LTR40b	LTR	ERVL	chrX	12766875	12767007	-	217.7	577	4.21166	4.4241	0	0	0	1.0808
LTR65	LTR	ERV1	chrX	12771869	12772024	-	202.8	162	2.4203	4.60977	0	0	-3.26532	-0.813973
LTR41B	LTR	ERVL	chrX	12789713	12789814	-	192.4	290	0	1.55557	0	0	0	0
MLT1E2-int	LTR	ERVL-MaLR	chrX	12793685	12793870	+	292.4	35	0	1.55557	0	0	0	0
L1ME2	LINE	L1	chrX	13043943	13044191	-	269.3	2633	7.58794	7.6441	-0.374157	-0.361347	-0.508166	-0.220731
L1MB2	LINE	L1	chrX	13044595	13044833	+	259.4	2927	8.18407	8.50493	-0.378368	-0.410261	0.00142839	0.272061
LTR75B	LTR	ERVL	chrX	13054401	13054930	-	195.6	69	0	0	0	0	0	0
tRNA-Met_	tRNA	tRNA	chrX	13066060	13066097	+	46.2	46	0	0	0	0	0	0
(TTTTC)n	Simple_repeat	Simple_repeat	chrX	13071607	13071642	+	59.1	4259	6.29728	6.57182	1.66085	0.615801	0.124026	0.313739
MER58D	DNA	hAT-Charlie	chrX	13081564	13081638	+	126.9	292	0	2.55557	0	0	0.011569	0
Charlie12	DNA	hAT-Charlie	chrX	13145823	13145882	-	196	902	5.91595	5.96096	0	2.95302	1.90468	2.06504
RLTR51B_Mm	LTR	ERVK?	chrX	13204642	13204863	+	242	662	3.96263	4.21182	0	0	2.01157	0
RLTR9A3A	LTR	ERVK	chrX	13206484	13206798	-	296.8	222	4.68082	4.93174	-0.760726	0.403399	-2.42932	-2.41932
tRNA-Gly-GGY	tRNA	tRNA	chrX	13234380	13234441	-	59	52	2.25061	2.25061	0	0	0	0
LTR16E2	LTR	ERVL	chrX	13242765	13242873	-	198.3	423	0	1.55557	0	0	0	0
(TTTC)n	Simple_repeat	Simple_repeat	chrX	13251001	13251141	+	101.8	13520	6.10541	6.59395	0.340553	0.407676	-0.792292	-0.195557
ERVB4_2-I_MM-int	LTR	ERVK	chrX	13302480	13303423	-	1530.8	313	8.43912	8.70026	0.371752	0.395334	-0.276126	0.276901
RLTR45	LTR	ERVK	chrX	13303424	13303853	+	451.2	1557	6.09932	6.08593	0.242748	-1.16246	0.483321	1.49409
RLTR9A	LTR	ERVK	chrX	13305870	13306231	-	308.1	648	3.96263	6.05188	0	0	-0.735821	0.158771
RMER19C	LTR	ERVK	chrX	13313630	13314083	+	408.6	2729	5.10643	6.25507	0.383949	1.42438	0.719817	0.886906
RLTR20C2_MM	LTR	ERVK	chrX	13327961	13328391	+	125.8	3620	4.11263	4.18529	0.589945	0	0.381191	0.832543
RLTR19-int	LTR	ERVK	chrX	13366229	13367296	+	335.5	2407	6.14586	5.68119	0.123432	-1.28178	0.319554	1.08078
L4_C_Mam	LINE	RTE-X	chrX	13528887	13528996	-	173.9	590	5.02636	4.7675	1.54232	1.1215	0	0
LTR80A	LTR	ERVL	chrX	13680347	13680697	+	236.4	112	2.25061	2.25061	0	0	0	0
Tigger17a	DNA	TcMar-Tigger	chrX	13764791	13765393	+	310	908	1.93124	2.7556	0	0	-0.211121	-0.201119
MamRep1151	LTR?	LTR?	chrX	13783994	13784237	+	271.9	249	2.37768	2.37768	0	0	0	0
LTR88b	LTR	Gypsy?	chrX	14487664	14487872	+	160.5	178	0	0	0	0	0	0
Charlie2b	DNA	hAT-Charlie	chrX	14492105	14492912	+	236.1	884	5.62493	5.87234	-0.340257	-0.854892	-0.254437	-0.881417
LTR67B	LTR	ERVL	chrX	14494239	14494433	-	168.2	632	3.1964	1.93124	-0.489061	0	0	0
RLTR44A	LTR	ERVK	chrX	14685018	14685404	-	296.3	259	2.93121	2.93121	0	0	0	0
RLTR31A_Mm	LTR	ERVK	chrX	14706369	14706617	-	369	209	0	0	0	0	0	0
RMER12B	LTR	ERVK	chrX	14765352	14766085	-	414.7	1011	3.03765	2.94455	0	0.462897	0	0
LTR48B	LTR	ERV1	chrX	15845323	15845459	+	209.1	302	0	0	0	0	0	0
ERVB4_1C-LTR_Mm	LTR	ERVK	chrX	16340002	16340125	-	224.9	961	3.31554	3.68878	0	0	0	0.798834
LTR86A2	LTR	ERVL	chrX	16383727	16383826	+	154.7	79	0	0	0	0	0	0
(CCAA)n	Simple_repeat	Simple_repeat	chrX	16611650	16611688	+	52.4	2571	0	0	0	0	0	0
MER34A1	LTR	ERV1	chrX	16674440	16674761	+	201.1	541	0	0	0	0	0	0
ERV3-16A3_LTR	LTR	ERVL	chrX	16676856	16676918	-	205.8	279	0	0	0	0	0	0
LTR87	LTR	ERVL?	chrX	16682541	16683074	-	191.6	214	4.82586	5.37595	2.38392	0.996269	-0.294591	0
L1Md_F3	LINE	L1	chrX	16687132	16687397	-	920.5	16146	10.3376	10.2874	0.0189612	-0.244815	0.0450172	0.283053
RLTR9A2	LTR	ERVK	chrX	17108170	17108545	-	313.6	227	3.37019	2.78398	0	0.996269	0	0
LTR33	LTR	ERVL	chrX	17141346	17141777	+	191.5	1466	3.74508	3.31554	0.589968	0.462897	0	0
MARNA	DNA	TcMar-Mariner	chrX	17155790	17156140	+	179.4	562	3.84435	3.57898	0.751358	0	0	1.57775
RMER17A2	LTR	ERVK	chrX	17519889	17520358	+	459.5	2598	6.55874	6.56525	-0.019777	0.226173	0.745563	-0.396688
HY3	scRNA	scRNA	chrX	17566190	17566252	+	65.5	15	1.78771	0	0	0	0	0
ETnERV-int	LTR	ERVK	chrX	17788249	17788344	-	1280.3	906	8.29857	8.90702	0.146816	0.316593	-0.000298854	0.105136
ERVB7_1-LTR_MM	LTR	ERVK	chrX	17788345	17788663	-	304.8	770	9.86065	10.4642	-0.118189	-0.527042	-0.0738099	-0.174836
BGLII_A	LTR	ERVK	chrX	17844110	17844521	+	316.7	292	2.25061	4.54202	0	0	0	0
L1M2c	LINE	L1	chrX	18074092	18074183	-	304	321	1.93124	1.93124	0	0	0	0
RMER15	LTR	ERVL	chrX	18090503	18091055	-	219.7	18077	10.049	9.93912	0.193345	0.268012	-0.100757	0.265212
RMER16_Mm	LTR	ERVK	chrX	18151633	18152183	-	354.1	435	1.93124	1.93124	0	0	0	0
(TTA)n	Simple_repeat	Simple_repeat	chrX	18160186	18160217	+	42.1	8995	1.78771	3.55557	0	0	-0.473947	-1.68346
MLTR14	LTR	ERV1	chrX	18184419	18184621	+	251.3	6798	8.06799	8.30319	1.08441	0.576757	0.225695	-0.125903
MT2_Mm	LTR	ERVL	chrX	18299271	18299762	+	450.9	2667	6.29708	6.65158	0.559035	-2.64999	-0.508154	-1.44601
RLTR19A2	LTR	ERVK	chrX	18394728	18395212	-	235.4	94	0	0	0	0	0	0
RLTR27	LTR	ERVK	chrX	18395533	18395834	+	168.8	1621	5.8826	5.50354	0.0679536	-0.0356455	1.20445	2.48402
ERVB7_2B-LTR_MM	LTR	ERVK	chrX	18402255	18402614	+	328.8	710	4.00488	3.76986	-0.489061	0.363678	-0.211121	0
(TGAG)n	Simple_repeat	Simple_repeat	chrX	19209850	19210028	+	84.2	469	2.86126	1.93124	0.143531	0	0	0
L1ME3	LINE	L1	chrX	19232862	19233154	+	237.1	1527	6.00735	5.8694	1.87188	1.40339	3.41378	1.38381
Charlie25	DNA	hAT-Charlie	chrX	19389552	19390031	+	271	301	0	0	0	0	0	0
RMER17D	LTR	ERVK	chrX	19504413	19505276	+	400	1166	3.97697	4.18529	0.957353	0	0	0.391147
MLT1J1	LTR	ERVL-MaLR	chrX	20276990	20277236	-	157.5	1135	1.78771	1.55557	0	0	2.3742	-0.201119
L1MD3	LINE	L1	chrX	20387004	20387387	+	212.4	2480	5.4366	5.51565	0.66266	-0.0738674	2.13028	0.936342
L1VL4	LINE	L1	chrX	20394569	20395414	-	1032.4	6091	9.98823	10.2917	1.02027	0.772444	-0.0331575	0.171763
PB1	SINE	Alu	chrX	20398307	20398403	+	97.1	11784	9.95231	10.2701	0.270562	0.288533	0.189299	0.137342
MLT1H2	LTR	ERVL-MaLR	chrX	20434519	20434844	+	165.3	1034	4.24716	4.167	-0.410032	-0.00373064	0	0.577746
MusHAL1	LINE	L1	chrX	20439297	20440504	+	587.9	3890	6.68433	7.27721	2.22816	2.08526	-1.40162	-0.135716
ORR1B1-int	LTR	ERVL-MaLR	chrX	20513810	20515528	+	467.8	2965	6.10606	6.30306	-2.02644	-0.0421227	0.229911	0.17404
L1MA8	LINE	L1	chrX	20705489	20705769	+	271.1	3882	7.5346	7.68337	0.457366	-0.118567	0.118433	-0.75375
MER110-int	LTR	ERV1	chrX	20706643	20706800	-	233.5	38	1.78771	2.55557	0	0	1.45194	-0.201166
MLTR18B_MM	LTR	ERVK	chrX	20806625	20807204	+	359.5	468	4.79911	5.07607	0	1.11218	-0.658201	-1.52309
MER68-int	LTR	ERVL	chrX	20808579	20809722	+	251	77	7.04028	7.09348	-0.15533	-0.0469744	-0.00220427	0.0383524
MRLTR33	LTR	ERVK	chrX	20815968	20816072	+	224.5	624	2.25061	2.25061	0	0	0	0
MER67C	LTR	ERV1	chrX	20847291	20847649	+	246.3	620	0	0	0	0	0	0
L2a	LINE	L2	chrX	20852892	20853197	+	167.1	24277	11.7979	11.9946	0.10084	0.447924	-0.086697	0.0658541
MER31A	LTR	ERV1	chrX	20871998	20872196	+	239.2	707	4.59155	5.58535	1.38395	1.75409	-2.20664	-0.552467
RLTR30B_MM	LTR	ERV1	chrX	20899730	20899966	+	352.7	283	4.93353	5.60238	0.143531	2.75408	-1.4953	0
RLTR18-int	LTR	ERVK	chrX	20969592	20970260	-	322.2	506	4.61333	5.05723	0	0	0	1.36171
MLTR18C_MM	LTR	ERVK	chrX	20980243	20980809	+	437.5	468	5.29245	6.01406	0	0	-1.58716	0.030206
RMER16B	LTR	ERVK	chrX	20980810	20981235	+	355.4	84	3.588	4.81401	0.143531	0.462897	-1.0703	-0.935196
ORR1A1	LTR	ERVL-MaLR	chrX	20987055	20987400	+	284.5	4414	8.77211	8.76987	0.544989	0.357736	-0.123428	-0.0783815
ID2	SINE	ID	chrX	20997168	20997247	-	70.7	5671	7.71964	7.94055	0.82907	-0.451	0.179182	0.102872
MER92C	LTR	ERV1	chrX	21001666	21001986	+	191.7	72	2.78398	2.78398	0	0	0	0
MLT1H-int	LTR	ERVL-MaLR	chrX	21004776	21005341	+	243.7	379	3.31554	3.31554	0	0	0	0
RMER16B2	LTR	ERVK	chrX	21007834	21008227	-	282.4	329	3.39915	3.46937	-0.0426237	0	-0.795563	0.383813
RLTR1E_MM	LTR	ERV1	chrX	21016381	21016440	-	223.7	86	1.93124	3.53763	0	0	0	-1.60881
L1_Mus3	LINE	L1	chrX	21018615	21023551	-	757	48489	11.4758	11.6323	0.178765	0.0392899	-0.0999778	0.263778
L1ME4b	LINE	L1	chrX	21028957	21029452	+	188.3	1818	9.08152	9.02148	-0.0088075	-0.357601	0.137327	-0.0300505
L1M7	LINE	L1	chrX	21029476	21029558	-	214.4	207	6.74685	6.07049	-0.841944	-0.860536	0.85852	2.03054
MMSAT4	Satellite	Satellite	chrX	21030073	21031286	-	347.6	1600	10.9097	10.9083	0.179377	0.0880236	0.0224544	0.0825269
L1_Mus4	LINE	L1	chrX	21040432	21042300	+	738.3	11880	9.98212	10.2264	0.678205	0.808859	-0.278444	0.178392
(GGGAGA)n	Simple_repeat	Simple_repeat	chrX	21358574	21358670	+	103.6	2209	4.87316	5.78787	2.04089	1.75409	-0.947715	-0.099957
MurSAT1	Satellite	Satellite	chrX	21928847	21929022	+	116.7	5741	1.93124	1.93124	0	0	0	0
ORSL-2b	DNA	hAT-Tip100	chrX	21930655	21930886	+	222.8	210	2.37768	2.37768	0	0	0	0
L1ME3D	LINE	L1	chrX	22211201	22211552	-	234.3	323	3.85992	3.53763	-1.48906	0	-1.61881	-0.0911848
IAPLTR2b	LTR	ERVK	chrX	22874084	22874409	-	309.9	1017	2.4203	0	0	0	0	0
RLTR16B_MM	LTR	ERVK	chrX	23318753	23319073	-	375.8	635	6.52851	6.20318	0.843947	-0.0431653	-0.795563	0.946696
IAPLTR2_Mm	LTR	ERVK	chrX	23352937	23353378	+	450.4	1388	4.56678	4.11439	-0.099488	0	0.011569	0.798834
Ricksha_c	DNA	MuDR	chrX	23361427	23361677	-	173.7	26	11.3154	11.8613	0.542011	-0.653278	0.106685	0.273554
Ricksha_c	DNA	MULE-MuDR	chrX	23361524	23361715	+	153.6	405	10.3265	10.8776	0.524176	-0.623392	0.0673122	0.333524
RLTR17	LTR	ERVK	chrX	23529759	23530445	-	454.7	1758	6.0542	6.49152	2.22756	0.897659	0.627533	1.12548
MER132	DNA	TcMar-Pogo	chrX	23533715	23533861	-	127.6	21	2.25061	2.25061	0	0	0	0
L1Md_F2	LINE	L1	chrX	23606891	23612856	+	1140.7	64898	12.628	12.7373	0.592869	0.303542	-0.195244	0.119966
BGLII_Mus	LTR	ERVK	chrX	23763920	23764333	-	298.7	615	4.72216	4.13659	-1.20716	0.645575	0	0
(CATA)n	Simple_repeat	Simple_repeat	chrX	23777973	23778032	+	64	10410	5.2961	5.84116	1.14093	0	0.0866652	-1.41876
Kanga11a	DNA	TcMar-Tc2	chrX	23795059	23795500	+	227.7	187	1.93124	1.93124	0	0	0	0
RLTR1B	LTR	ERV1	chrX	23818872	23819287	-	418.2	893	4.42121	1.93124	-2.20716	0	0	0
RLTR13B1	LTR	ERVK	chrX	24379063	24379936	-	723.4	1029	2.4203	3.4247	0	0	0	0
ERVB2_1A-I_MM-int	LTR	ERVK	chrX	25750877	25757942	-	574.7	289	2.25061	2.94455	0	0	1.52605	1.74867
C573_MM	Other	Other	chrY	26362169	26362364	-	299.2	1738	0	0	0	0	0	0
ETnERV3-int	LTR	ERVK	chrX	28024240	28028252	+	1382.9	560	2.93121	4.41314	0	0	-0.692144	-0.137433
RLTR6B_Mm	LTR	ERV1	chrX	32289176	32289727	+	541.9	646	4.18407	4.55844	1.26053	0	-0.343075	1.40974
LTR77	LTR	ERV1	chrY	34157336	34157441	+	117.8	38	0	0	0	0	0	0
RLTR40	LTR	ERVK	chrX	35811528	35812020	-	339.1	2651	7.30554	7.35043	0.381571	-0.881246	-0.460807	0.0453377
IAPLTR1a_Mm	LTR	ERVK	chrX	35915022	35915350	-	337.4	1786	2.37768	2.37768	0	0	0	0
HAL1b	LINE	L1	chrX	36198876	36199073	+	194	763	5.68342	6.65987	2.02374	1.24835	0.677579	-0.849129
U6	snRNA	snRNA	chrX	36363899	36364002	-	91	1353	7.14385	6.70458	-0.45761	1.05756	0	0
U2	snRNA	snRNA	chrX	36612481	36612516	+	48.7	921	6.51966	6.50947	1.42754	0.700344	0.56322	0.166693
ERVB7_4-LTR_MM	LTR	ERVK	chrX	36784572	36784986	+	335.9	166	0	0	0	0	0	0
Arthur1B	DNA	hAT-Tip100	chrX	36803162	36803309	+	213.9	597	0	0	0	0	0	0
RMER5	LTR	ERV1	chrX	36814743	36815167	-	280.2	7418	11.0551	11.0708	-0.310636	0.186898	-0.305191	0.117522
MER63C	DNA	hAT-Blackjack	chrX	36826091	36826412	+	329.2	414	6.04361	6.56589	0.440768	1.59642	-0.692144	0.201475
(CAGG)n	Simple_repeat	Simple_repeat	chrX	36855962	36856110	+	72.4	1318	4.53719	4.70917	0	0	1.37384	0.316536
RLTR51A_Mm	LTR	ERVK?	chrX	36922682	36922743	+	132.7	3523	5.764	6.43613	1.20037	0.83028	-0.620639	0.0189857
MTC	LTR	ERVL-MaLR	chrX	37069002	37069381	-	274	27489	10.3449	10.2091	0.2339	-0.414244	-0.416173	0.139458
BC1_Mm	scRNA	scRNA	chrX	37093900	37093967	-	81	6758	8.04901	8.32431	1.01771	0.494367	-0.751193	-0.52122
ID4	SINE	ID	chrX	37148766	37148837	-	70.8	23970	11.1599	11.202	-0.214331	-0.0327523	0.0974279	0.0749366
RLTR26_Mus	LTR	ERVK	chrX	37198451	37199021	+	480.1	1091	4.42091	3.85947	0.143499	-0.00373064	0	0
(CCCCCA)n	Simple_repeat	Simple_repeat	chrX	37807333	37807355	+	29.3	2119	5.13045	4.7871	0.00495915	0.462857	0.204437	1.3165
MTE2a-int	LTR	ERVL-MaLR	chrX	37941469	37941860	+	441.9	795	4.79911	4.25058	0	1.11218	0	0
L1M1	LINE	L1	chrX	38406987	38407076	+	146.5	881	3.5418	4.872	0	0	0.142995	-0.344718
(TATAA)n	Simple_repeat	Simple_repeat	chrX	38407258	38407329	+	89.3	2169	4.24129	5.00349	0.143531	1.75409	-0.709623	-0.9213
(TTGGGG)n	Simple_repeat	Simple_repeat	chrX	38431934	38431978	+	77.7	106	8.62694	8.91321	0.263153	0.349996	-0.444999	0.112819
Charlie1	DNA	hAT-Charlie	chrX	38454358	38454520	-	283.1	977	5.75178	5.73921	-1.59008	0.020502	-0.272307	0.595597
MurERV4_19-int	LTR	ERVK	chrX	38477590	38479526	-	627.3	969	5.6995	5.24061	-0.892369	1.09195	0	0
BLACKJACK	DNA	hAT-Blackjack	chrX	38501669	38501894	-	302.3	716	4.07411	4.07411	0	0	0	0
ERVB4_1B-LTR_MM	LTR	ERVK	chrX	38520274	38520790	-	472.9	648	5.79278	5.31201	0.837751	-0.431899	0	0
MER47B	DNA	TcMar-Tigger	chrX	38597679	38597894	-	210.2	509	2.37768	2.37768	0	0	0	0
RLTR48A	LTR	ERV1	chrX	38796641	38797309	+	422.9	635	0	0	0	0	0	0
RLTR6-int	LTR	ERV1	chrX	40364810	40372383	-	1871.2	1220	5.38393	5.27984	0.858029	0.121501	-0.618809	0.170059
LTR82A	LTR	ERVL	chrX	41413298	41413493	-	237.8	341	0	0	0	0	0	0
X7A_LINE	LINE	CR1	chrX	41421148	41421390	-	100	159	2.25061	2.25061	0	0	0	0
MER96B	DNA	hAT-Tip100	chrX	41611297	41611462	+	151.3	410	3.82358	4.21236	0	0	-0.752275	0.844872
Tigger12A	DNA	TcMar-Tigger	chrX	41649135	41649218	-	173.6	86	0	0	0	0	0	0
Kanga1a	DNA	TcMar-Tc2	chrX	41677823	41677920	+	204.5	191	2.78771	0	0	0	0	0
MLT1I	LTR	ERVL-MaLR	chrX	41698122	41698252	+	169.3	1777	1.78771	0	0	0	0	0
L1MB7	LINE	L1	chrX	41796680	41797030	-	269.6	6956	12.703	12.6245	-0.00624712	0.0440002	-0.0219575	-0.0061096
T-rich	Low_complexity	Low_complexity	chrX	41807034	41807127	+	68.2	29482	11.6606	11.7106	-0.139363	-0.138137	0.0892948	0.0648449
Helitron1Na_Mam	RC	Helitron	chrX	41917726	41918067	+	229.8	62	0	0	0	0	0	0
LTR83	LTR	ERVL	chrX	42078420	42078595	-	196.7	161	4.22969	3.68878	-0.760726	-0.887797	-0.211121	-0.201119
L1P5	LINE	L1	chrX	42081871	42082011	-	135.6	166	4.36982	3.78342	0.383949	-0.537103	0	0
L1MA5	LINE	L1	chrX	42092622	42092914	-	258.8	4952	7.70903	8.0783	0.37853	0.629801	-0.283617	-0.112715
L2c	LINE	L2	chrX	42104503	42104728	-	126.5	12298	11.0339	11.4058	-0.200926	0.482492	0.0560266	-0.00883578
L1ME4a	LINE	L1	chrX	42105566	42105837	+	207.1	1560	10.3959	10.42	0.172049	-0.138132	0.211305	0.314717
MIR3	SINE	MIR	chrX	42108983	42109147	-	98.4	16085	12.2209	12.2169	-0.0467682	0.193814	-0.00357112	0.11994
BGLII_B2	LTR	ERVK	chrX	42176711	42176892	-	271.2	359	0	0	0	0	0	0
MLT1G3	LTR	ERVL-MaLR	chrX	42215365	42215483	+	221	1075	4.07411	4.07411	0	0	0	0
Tigger1	DNA	TcMar-Tigger	chrX	42282732	42282856	+	345.5	1025	3.8286	3.8286	0	0	0	0
MLT1E1	LTR	ERVL-MaLR	chrX	43392946	43393159	+	214	576	2.37768	2.37768	0	0	0	0
RMER16A2	LTR	ERVK	chrX	44066681	44067142	-	264.4	273	2.25061	2.25061	0	0	0	0
RLTR10D2	LTR	ERVK	chrX	44729907	44730257	+	317.5	225	3.3727	1.55557	0	0	0	0.798834
MER104	DNA	TcMar-Tc2	chrX	47810483	47810649	-	131.2	295	5.40032	6.54678	3.20748	0.996269	0.378178	0.158659
MER33	DNA	hAT-Charlie	chrX	47937106	47937300	+	171.1	2719	5.70765	5.75986	0.782902	-0.72312	-1.21111	0.655273
(TTGG)n	Simple_repeat	Simple_repeat	chrX	48026936	48026959	+	49.4	2679	5.31237	5.5719	0.510923	0.363678	-0.452744	-0.306241
(GGAGA)n	Simple_repeat	Simple_repeat	chrX	48172408	48172533	+	121.6	1472	7.73147	7.94486	0.292136	0.267927	-0.613664	-0.739667
(CACG)n	Simple_repeat	Simple_repeat	chrX	48208271	48208327	+	53.7	883	2.78771	0	0	0	0	0
RLTR24	LTR	ERV1	chrX	48247820	48248063	+	326.7	1240	5.70781	6.20455	0.197931	0.238386	-1.36979	0.112557
MTA_Mm-int	LTR	ERVL-MaLR	chrX	48248454	48249660	+	909.9	3027	9.11431	9.51605	0.756809	-0.0123054	-0.385677	0.234059
ORR1A4-int	LTR	ERVL-MaLR	chrX	48265603	48266611	+	773	1326	10.7835	10.8991	0.457498	-0.348385	0.0729867	0.0254058
ORR1A4	LTR	ERVL-MaLR	chrX	48266612	48266944	-	270.1	7791	10.5348	10.4014	0.533667	-1.26629	-0.352853	-0.472677
(TAGA)n	Simple_repeat	Simple_repeat	chrX	48267735	48267811	+	96.3	14415	8.44425	8.18214	0.302154	-0.551439	0.369275	0.268365
LTR37A	LTR	ERV1	chrX	48357621	48358048	+	189.9	549	2.4203	0	0	0	0	0
MLT1F-int	LTR	ERVL-MaLR	chrX	48387425	48387720	+	249.9	417	0	0	0	0	0	0
MER94B	DNA	hAT-Blackjack	chrX	48402230	48402294	+	94	86	0	2.96326	0	0	0	0
(TTCC)n	Simple_repeat	Simple_repeat	chrX	48412998	48413034	+	89.9	8243	6.80204	6.78085	-0.132163	-0.638909	-1.11092	-0.504937
MTD	LTR	ERVL-MaLR	chrX	48483879	48484198	+	259.8	51544	11.3759	11.5472	0.414314	0.476781	-0.0722125	0.137196
MER58B	DNA	hAT-Charlie	chrX	48506254	48506441	+	164.3	2843	7.22418	7.76988	-0.141851	0.805157	-0.509185	-0.262707
X7B_LINE	LINE	CR1	chrX	48512279	48512427	-	104.7	162	1.93124	3.27692	0	0	0	-1.20112
B1_Mur2	SINE	Alu	chrX	48542023	48542173	+	122.1	31869	11.4174	11.617	-0.0997779	0.179903	-0.367834	-0.146553
MIR	SINE	MIR	chrX	48628092	48628237	-	127.4	38978	12.0533	12.1678	-0.0946911	0.0180575	-0.0613758	-0.0386051
RLTR13D2	LTR	ERVK	chrX	48633205	48633988	-	730.5	270	4.08739	3.8665	0	1.1215	0	1.57775
Charlie17a	DNA	hAT-Charlie	chrX	48708599	48708759	+	136.1	63	2.4203	2.55557	0	0	0	0.316503
RLTR25B	LTR	ERVK	chrX	48771266	48771653	+	237.9	3674	5.33326	6.02764	1.72847	2.88027	-1.74493	-1.03076
L1MA10	LINE	L1	chrX	49237002	49238090	-	207.3	866	3.03765	3.41113	0	0.462897	-0.795563	0.0808025
RLTR26B_MM	LTR	ERVK	chrX	49245863	49246281	-	358.9	507	0	0	0	0	0	0
Tigger12	DNA	TcMar-Tigger	chrX	49793642	49793802	-	170.2	155	4.56508	6.15158	0.143531	2.24835	-0.208578	-0.726839
URR1B	DNA	hAT-Charlie	chrX	50556913	50557054	+	173.8	16889	9.43139	9.65763	0.381665	0.41423	0.11902	0.154439
IAPEY3C_LTR	LTR	ERVK	chrX	50565247	50565556	-	288.9	475	6.32106	6.41844	-0.615383	-0.749046	0.279498	0.543197
MT2C_Mm	LTR	ERVL	chrX	50579174	50579636	+	362.5	1982	7.07279	7.78247	-0.190353	0.835431	0.015178	0.153284
RMER6BA	LTR	ERVK	chrX	50588784	50588873	+	234.3	957	3.8286	4.69853	0	0	0.727647	0.0807638
RLTR41C	LTR	ERV1	chrX	50611505	50611585	-	291.4	157	0	0	0	0	0	0
MLT1A0	LTR	ERVL-MaLR	chrX	50880148	50880475	-	201.8	10413	7.2206	8.35349	1.73313	1.18283	-0.933789	-0.656819
MER34A	LTR	ERV1	chrX	50937038	50937468	+	199	694	2.37768	2.37768	0	0	0	0
(CCCCG)n	Simple_repeat	Simple_repeat	chrX	51205651	51205779	+	61.3	535	3.03765	2.25061	0	0.462897	0	0
Tigger10	DNA	TcMar-Tigger	chrX	51523858	51524762	+	214.9	242	0	3.55557	0	0	-1.79556	-0.0985238
RLTR28	LTR	ERVL	chrX	51792463	51792961	-	372.4	1949	6.58665	6.81705	1.44113	0.800884	0.185165	0.483219
MER63A	DNA	hAT-Blackjack	chrX	51794362	51794516	+	156.5	635	5.65399	5.47572	-0.309807	0.0736845	-2.21112	-0.919198
(GTCTG)n	Simple_repeat	Simple_repeat	chrX	51800868	51800909	+	72.1	60	3.17166	4.5039	0	0	-0.106954	0.0220338
(GAAA)n	Simple_repeat	Simple_repeat	chrX	52052767	52052946	+	102	13380	7.94076	7.70643	-0.507626	0.134855	-0.0760793	-0.202104
CR1_Mam	LINE	CR1	chrX	52157931	52158337	+	177.1	257	4.5063	5.04228	1.1435	1.75409	0	-1.41936
(TCTCCC)n	Simple_repeat	Simple_repeat	chrX	52299913	52300028	+	103.6	2203	4.48701	4.2458	0.589968	1.99627	0	0
MamTip3	DNA	hAT-Tip100	chrX	52440450	52440659	-	155.5	180	2.78398	2.78398	0	0	0	0
LTR40a	LTR	ERVL	chrX	52488496	52489045	-	234.8	709	3.61357	2.78398	0	0.363678	0	0
tRNA-Asp-GAY	tRNA	tRNA	chrX	52761646	52761699	+	66.9	33	0	0	0	0	0	0
B4A	SINE	B4	chrX	53014275	53014362	-	181.7	107073	12.1074	12.3875	0.34728	0.458436	-0.191389	-0.05486
MLT1E1A	LTR	ERVL-MaLR	chrX	53015291	53015458	-	221.9	1154	7.85398	7.87972	-0.123138	0.119518	0.224326	0.462738
Tigger19a	DNA	TcMar-Tigger	chrX	53248316	53248552	+	125.3	771	6.30324	6.90243	2.3363	3.1215	-1.44199	-0.247509
MLTR12	LTR	ERV1	chrX	53730865	53731053	+	247.8	477	5.51119	5.44474	0.383905	-0.00374805	-2.21112	-0.0533038
Lx5b	LINE	L1	chrX	53741465	53741942	-	644.7	7975	10.0768	9.91917	0.149642	0.455796	0.573871	0.780765
MMERVK10D3_LTR	LTR	ERVK	chrX	53910719	53911072	-	320.6	174	1.78771	0	0	0	0	0
MMERVK10D3_I-int	LTR	ERVK	chrX	53911075	53914099	-	1077.1	458	7.0831	6.73822	1.01319	0.321412	2.20405	2.87466
RLTR13B3	LTR	ERVK	chrX	55918970	55919884	+	816.6	265	2.37768	2.37768	0	0	0	0
MER103C	DNA	hAT-Charlie	chrX	56364438	56364699	-	142.3	1072	8.08759	8.02689	-0.96546	0.200642	0.229198	0.35854
(GAA)n	Simple_repeat	Simple_repeat	chrX	56376143	56376180	+	124.2	5564	6.72365	6.68174	0.167566	0.0683633	0.646005	0.949703
L1M3c	LINE	L1	chrX	56398607	56398836	-	288.7	337	2.78398	3.29675	0	0	0	0.316536
L1MB8	LINE	L1	chrX	56586714	56586932	-	263.3	6000	10.3865	10.5277	0.0356759	-0.126113	-0.18228	-0.341857
(ATG)n	Simple_repeat	Simple_repeat	chrX	57066444	57066598	+	51.8	2662	11.4754	11.5236	0.242371	0.137947	-0.237257	-0.10753
(AGGGGG)n	Simple_repeat	Simple_repeat	chrX	57233363	57233397	+	53.3	930	3.76175	2.25061	0	-0.887797	0	0
LTR41	LTR	ERVL	chrX	57381223	57381366	+	208.8	506	4.59181	3.68878	-1.4459	-1.57297	1.90452	1.38381
MER127	DNA	TcMar-Tigger	chrX	57864301	57864434	+	180.3	119	0	0	0	0	0	0
RLTR13D3A1	LTR	ERVK	chrX	57996493	57997438	-	478.7	613	2.4203	3.14053	0	0	0	0
ERVB3_1-LTR_MM	LTR	ERVK	chrX	58077532	58077588	+	276.3	158	0	0	0	0	0	0
MER135	DNA	DNA	chrX	58088076	58088175	-	109.3	287	1.78771	0	0	0	0	0
MER34-int	LTR	ERV1	chrX	58115608	58116441	-	263.1	66	0	2.55557	0	0	0	-1.20112
RLTR23	LTR	ERV1	chrX	58125255	58125706	-	323	1524	6.12676	5.6792	0.650112	-1.8317	1.20445	1.77397
(CAAG)n	Simple_repeat	Simple_repeat	chrX	58171256	58171332	+	42.5	1014	1.78771	0	0	0	0	0
(GA)n	Simple_repeat	Simple_repeat	chrX	59062766	59062896	+	59	48020	9.44665	9.82028	-0.177275	-0.16277	-0.00368117	0.0509437
L1_Mur2	LINE	L1	chrX	60077883	60082432	-	537.7	20769	9.78692	10.0541	0.396164	0.803059	-0.24477	0.0188052
L1MA9	LINE	L1	chrX	60112453	60112719	-	268.2	4587	9.85369	9.84067	0.0310411	0.252211	-0.275059	0.0208394
L1Md_A	LINE	L1	chrX	60196274	60200417	+	1939.8	16844	7.92828	8.38705	0.641302	-0.548656	0.0964226	0.187539
MER44D	DNA	TcMar-Tigger	chrX	60236861	60237043	-	176.7	940	3.1384	0	0	0	0	0
ORR1E-int	LTR	ERVL-MaLR	chrX	60478992	60480745	+	461.5	1446	6.62328	6.28356	0.392271	-0.277562	0.58317	1.12478
Tigger16b	DNA	TcMar-Tigger	chrX	60683237	60683345	-	132.5	197	0	0	0	0	0	0
MER63B	DNA	hAT-Blackjack	chrX	60685639	60685812	+	150.6	701	3.37766	3.37766	0	0	0	0
MamRep137	DNA	TcMar-Tigger	chrX	60710748	60710878	-	162.4	339	1.93124	1.93124	0	0	0	0
RLTR43A	LTR	ERVK	chrX	60739407	60739492	-	92.7	3	0	0	0	0	0	0
MTE2b-int	LTR	ERVL-MaLR	chrX	60806769	60808148	-	430	729	8.39292	8.29542	0.605129	0.852131	-0.683115	0.214776
Charlie10a	DNA	hAT-Charlie	chrX	60826560	60826714	+	139.7	61	1.93124	1.93124	0	0	0	0
LTR33A_	LTR	ERVL	chrX	60827289	60827605	+	196.8	474	0	0	0	0	0	0
(CGG)n	Simple_repeat	Simple_repeat	chrX	60892675	60892717	+	58.8	832	8.95343	8.96605	0.120277	-0.558099	0.066042	-0.116539
(GCTG)n	Simple_repeat	Simple_repeat	chrX	60927085	60927114	+	61.7	223	2.4203	0	0	0	0	0
MLT2B2	LTR	ERVL	chrX	61222476	61222842	+	226.3	1351	2.86126	1.93124	0.143531	0	0	0
Charlie15b	DNA	hAT-Charlie	chrX	61249407	61249607	+	198	272	3.03765	2.25061	0	0.462897	0	0
MER21C	LTR	ERVL	chrX	61455349	61455858	+	267.8	2261	4.14887	3.93789	0.510908	-0.169695	0.204437	0.798834
MamRep1879	DNA	hAT-Tip100?	chrX	61572543	61572694	+	125.8	105	0	0	0	0	0	0
RLTR31_Mur	LTR	ERVK	chrX	62187946	62188488	-	391.1	354	0	0	0	0	0	0
MLT2B5	LTR	ERVL	chrX	62625343	62625849	-	191	442	1.93124	1.93124	0	0	0	0
RLTR3_Mm	LTR	ERVK	chrX	63697533	63697604	+	382.3	31	0	0	0	0	0	0
RLTR9A3B	LTR	ERVK	chrX	63817827	63818196	+	271.5	346	0	1.55557	0	0	0	-0.201119
ERVB5_2-LTR_MM	LTR	ERVK	chrY	64267405	64267906	+	397.3	520	0	0	0	0	0	0
MER131	SINE?	SINE?	chrX	64268601	64268656	-	109.3	274	0	0	0	0	0	0
Lx7	LINE	L1	chrX	64497926	64498452	+	404.1	40190	12.8847	13.4432	0.013957	-0.179832	0.188535	0.0181307
RLTR13A2	LTR	ERVK	chrX	64819722	64820658	+	865.6	151	0	0	0	0	0	0
RLTR20A	LTR	ERVK	chrX	66116462	66116901	+	233.6	361	2.78398	2.78398	0	0	0	0
L4_B_Mam	LINE	RTE-X	chrX	66766181	66766228	-	163.4	361	1.93124	1.93124	0	0	0	0
RLTR9E	LTR	ERVK	chrX	66770649	66771030	-	353.5	1318	9.60956	9.19363	0.699022	-0.840299	-0.0984622	1.22114
(CAT)n	Simple_repeat	Simple_repeat	chrX	66778776	66778838	+	52.9	2584	12.4685	12.621	0.16735	0.0291002	0.21003	-0.0943316
RLTR22_Mus	LTR	ERVK	chrX	67499233	67499880	+	448.8	1191	4.17163	5.44152	0	0	-2.90877	-0.420689
RLTR13C3	LTR	ERVK	chrX	67914660	67915434	-	755.4	538	2.37768	2.37768	0	0	0	0
MLT2B1	LTR	ERVL	chrX	68656447	68656786	+	245.2	1637	2.93121	3.40149	0	0	0.204437	-0.201119
L1MEj	LINE	L1	chrX	68672183	68672394	-	225.8	178	2.4203	1.55557	0	0	0	-0.201119
MamTip2	DNA	hAT-Tip100	chrX	68711366	68711477	-	98.8	892	7.47377	7.5039	-0.312198	0.456621	-0.969654	0.066936
LTR50	LTR	ERVL	chrX	68728580	68728747	-	183	549	3.69713	3.25058	0	1.46287	0	0
RLTR13A3	LTR	ERVK	chrX	68766344	68767315	-	847.3	243	2.78398	3.67429	0	0	0.526053	-0.201166
RLTR13D5	LTR	ERVK	chrX	68788013	68789062	-	758.4	745	4.97768	4.70906	1.63614	0.83028	0	0
MER90	LTR	ERV1	chrX	70061994	70062211	-	223.7	245	1.93124	1.93124	0	0	0	0
(CTCA)n	Simple_repeat	Simple_repeat	chrX	70463352	70463529	+	91.8	474	0	0	0	0	0	0
LFSINE_Vert	SINE	tRNA	chrX	70878248	70878302	+	100.7	1208	3.61357	3.67429	0	0.363678	0	0
Tigger9a	DNA	TcMar-Tigger	chrX	71312639	71312807	-	181.1	200	3.87917	4.49271	0	0	0	-1.60881
(CAGGT)n	Simple_repeat	Simple_repeat	chrX	71367000	71367026	+	37.3	19	0	0	0	0	0	0
Charlie14a	DNA	hAT-Charlie	chrX	71381884	71381940	+	172.7	72	2.37768	2.37768	0	0	0	0
IMPB_01	Satellite	Satellite	chrX	71422089	71422159	+	114	26753	6.73905	7.53895	-0.729256	0.0734189	-0.680264	-0.536929
MER124	DNA?	DNA?	chrX	71436276	71436356	+	164	252	2.4203	0	0	0	0	0
(CAGAGA)n	Simple_repeat	Simple_repeat	chrX	71970585	71970655	+	74.4	6165	7.3631	7.98362	0.732401	2.36583	-0.157505	-0.412852
MLT2C1	LTR	ERVL	chrX	72931119	72931266	-	203.1	872	4.42914	4.75	0.143531	2.04784	1.20445	0.765588
MLT1B	LTR	ERVL-MaLR	chrX	73001907	73002192	+	203.4	9316	7.20876	6.78554	0.0844074	-1.0526	1.60643	1.18487
Tigger13a	DNA	TcMar-Tigger	chrX	73006287	73006406	-	229	645	3.25058	4.59783	0	0	-2.53305	-2.52305
ORR1G	LTR	ERVL-MaLR	chrX	73019530	73019656	+	193.4	4680	6.28069	6.94577	1.66999	0.38851	-0.232726	-0.211717
RMER10A	LTR	ERVL	chrX	73023690	73023924	+	272.1	4464	7.15875	7.57915	1.17323	0.890372	-0.611332	-0.00461422
LSU-rRNA_Hsa	rRNA	rRNA	chrX	73026609	73026714	+	146.1	481	4.63859	5.03156	0	0	0	0.942863
MamGyp-int	LTR	Gypsy	chrX	73036241	73037080	+	415.8	28	13.558	13.323	0.0278606	0.258627	0.346839	0.447351
MERVK26-int	LTR	ERVK	chrX	73098094	73098343	-	628.1	1001	3.31554	4.23069	0	0	-0.380525	-0.00721636
(CACTC)n	Simple_repeat	Simple_repeat	chrX	73119477	73119855	+	117.8	65	3.33795	3.41113	0	-0.169695	0	0
(GAGTG)n	Simple_repeat	Simple_repeat	chrX	73146611	73146903	+	106.8	48	4.90231	3.37766	-0.908572	0	0	0
L1MA4	LINE	L1	chrX	73229586	73229824	-	292.4	7467	10.3393	10.6058	0.203619	0.755792	-0.30949	-0.116898
MLTR18A_MM	LTR	ERVK	chrX	73291219	73291477	-	365.8	299	2.4203	0	0	0	0	0
RMER13A1	LTR	ERVK	chrX	73291478	73292066	+	483.2	1082	4.90982	4.23839	-2.25831	0	-1.20663	-0.834384
L1MEc	LINE	L1	chrX	73350132	73350364	-	268.5	5378	6.9305	7.42474	2.25319	1.6158	-0.349648	-0.273796
L1ME4c	LINE	L1	chrX	73354431	73354531	+	190.3	968	8.40278	8.42713	0.616152	0.0444035	-0.222098	0.45676
Kanga2_a	DNA	TcMar-Tc2	chrX	73355139	73355361	+	226.8	356	9.75878	9.8939	0.0403327	0.0651295	0.189086	0.261784
MLT1M	LTR	ERVL-MaLR	chrX	73357922	73358022	-	183.8	212	8.4694	8.87956	0.337738	0.567956	-0.340452	-0.634439
(TGG)n	Simple_repeat	Simple_repeat	chrX	73396250	73396269	+	56.7	4025	9.60089	9.21296	-0.251662	-0.376419	0.00923301	0.505042
(CGAAG)n	Simple_repeat	Simple_repeat	chrX	73640516	73640716	+	113.5	4	11.4208	11.5942	-0.165332	-0.0113128	-0.182483	0.545188
(TCCC)n	Simple_repeat	Simple_repeat	chrX	73678004	73678061	+	68.6	5286	5.9543	5.99888	-1.76073	1.15425	-0.359826	-0.156298
(CCCTG)n	Simple_repeat	Simple_repeat	chrX	73678982	73679015	+	42.5	215	4.12411	3.9092	-0.0426237	0.363678	1.01157	1.38381
MLT1J	LTR	ERVL-MaLR	chrX	73735829	73736021	+	182.8	2943	5.4366	6.07093	0.66266	-0.0738674	-1.7168	-0.0896726
(TAAG)n	Simple_repeat	Simple_repeat	chrX	73746171	73746201	+	56.1	640	1.78771	0	0	0	0	0
MER63D	DNA	hAT-Blackjack	chrX	73805542	73805851	-	164.9	1034	4.54353	4.35007	-0.207195	-0.354425	1.84784	0.383813
B4	SINE	B4	chrX	73925434	73925654	+	167.7	64020	11.8752	12.0135	0.0423455	0.0916819	-0.145142	-0.071141
MYSERV-int	LTR	ERVK	chrX	73940251	73940537	-	448.9	1435	4.61299	5.25356	0	0	0	-2.41932
MER110	LTR	ERV1	chrX	73994937	73995020	+	195.8	147	1.93124	1.93124	0	0	0	0
RLTR12B	LTR	ERVK	chrX	74013044	74013429	-	349.6	909	4.95427	4.68155	-1.4459	-0.281776	-1.79608	-1.78608
RLTR31B2	LTR	ERVK	chrX	74258223	74258528	+	292.2	1192	7.1738	7.33041	0.251767	-0.63447	-0.12689	-0.800146
(CACCC)n	Simple_repeat	Simple_repeat	chrX	74305480	74305526	+	43.6	1141	0	0	0	0	0	0
RLTR20C1_MM	LTR	ERVK	chrX	74311178	74311295	-	82	5561	9.56641	9.96184	-0.82546	-0.0120454	-0.153183	-0.200331
(TCC)n	Simple_repeat	Simple_repeat	chrX	74311462	74311483	+	80.9	6479	10.0869	10.3463	-0.0861401	0.537824	-0.250131	-0.225165
(CAGGC)n	Simple_repeat	Simple_repeat	chrX	74344104	74344125	+	58.4	78	4.62241	3.52509	-2.07402	-1.75466	1.78942	1.0808
RLTR34C_MM	LTR	ERVK	chrX	74358953	74359383	+	365.3	402	2.37768	2.37768	0	0	0	0
MLT1K	LTR	ERVL-MaLR	chrX	74365703	74366032	+	181.5	2759	9.93861	9.78251	-0.201692	-0.243286	-0.180128	-0.0317905
RLTR30	LTR	ERV1	chrX	74406912	74407238	+	258.6	390	7.22147	7.19761	-0.868889	0.44642	-0.0427415	-0.241164
MER67B	LTR	ERV1	chrX	74436058	74436452	+	224.5	220	2.37768	3.46937	0	0	0	-1.20112
MLT1C	LTR	ERVL-MaLR	chrX	74450018	74450305	+	216.5	7791	10.0694	10.2313	0.358579	0.684845	-0.531402	0.18797
RLTR14	LTR	ERV1	chrX	74456453	74456832	+	258.1	2341	7.19405	7.53641	-1.1312	0.682603	-0.554538	-0.0690087
RLTR9B2	LTR	ERVK	chrX	74985456	74985875	-	324	178	0	0	0	0	0	0
MER44C	DNA	TcMar-Tigger	chrX	75031069	75031323	+	275.3	185	0	0	0	0	0	0
(CAAT)n	Simple_repeat	Simple_repeat	chrX	75086403	75086445	+	34.5	1585	0	0	0	0	0	0
RSINE1	SINE	B4	chrX	75103597	75103678	-	124.1	115806	12.3266	12.595	0.12063	0.305507	-0.263683	-0.190569
IAPEY_LTR	LTR	ERVK	chrX	75103859	75104240	+	337.1	1410	5.71373	5.3487	-0.309807	0.23055	1.3742	0.798834
B1_Mus2	SINE	Alu	chrX	75109387	75109532	-	128.1	70891	13.7961	13.8681	0.0128972	0.227163	-0.321134	-0.247924
(A)n	Simple_repeat	Simple_repeat	chrX	75109536	75109621	+	31.2	29211	10.8634	10.8591	-0.114025	-0.114293	-0.195606	-0.440874
L1ME3A	LINE	L1	chrX	75118262	75118448	-	237.7	2086	7.62003	7.78149	0.758089	0.568102	-1.09287	-0.0657853
MERVL-int	LTR	ERVL	chrX	75189893	75192098	+	1660.9	2600	7.22427	7.80348	-0.0199459	-0.993432	-1.37517	-0.393463
RLTR31C_MM	LTR	ERVK	chrX	75208145	75208435	+	302.9	726	4.06901	3.73675	0.143531	1.46287	0	0
RLTR17D_Mm	LTR	ERVK	chrX	75301285	75301578	-	596.4	1225	3.17166	4.67966	0	0	0	-1.41824
RLTR28B	LTR	ERVL	chrX	75389231	75389376	+	279.5	428	3.33795	3.95393	0	-0.169695	0	0
RLTR35B_MM	LTR	ERVL	chrX	75389371	75389463	+	262.2	492	1.78771	0	0	0	0	0
HERVL40-int	LTR	ERVL	chrX	75396261	75396444	+	227.9	204	8.17798	8.55749	0.0255497	0.440693	-0.206782	-0.488829
ORR1B2	LTR	ERVL-MaLR	chrX	75396856	75397213	+	259	8528	8.96914	9.23984	0.00367999	0.165958	-0.515469	-0.139829
(TAA)n	Simple_repeat	Simple_repeat	chrX	75408031	75408072	+	41.5	8877	4.13614	4.35916	0	0	0	1.0808
AmnSINE1	SINE	Deu	chrX	75410659	75411089	-	96.2	1311	8.42093	8.86723	-0.211638	0.153642	-0.304353	-0.547553
Tigger20a	DNA	TcMar-Tigger	chrX	75417799	75418277	-	196.1	188	6.58467	6.48744	-4.02264	-1.03835	-0.368122	-0.523974
MLT2B3	LTR	ERVL	chrX	75418881	75419427	-	242.1	1483	4.65653	4.35007	-0.489092	-0.636322	-1.21112	1.24023
RLTR31_Mm	LTR	ERVK	chrX	75438049	75438629	-	377.4	145	4.24162	4.60381	0	-1.57297	-2.94515	0.140629
HAL1ME	LINE	L1	chrX	75439792	75439956	-	197.9	900	4.73429	4.67756	0.89312	-0.00373064	1.01157	1.08076
Lx	LINE	L1	chrX	75443657	75444601	-	658.5	24834	11.4863	11.4592	-0.0577711	0.240608	-0.244614	0.312452
(CTTG)n	Simple_repeat	Simple_repeat	chrX	75529555	75529587	+	45.1	1038	2.37768	3.69998	0	0	0.118365	0.170059
L1Md_F	LINE	L1	chrX	75550966	75551744	-	1472.9	4016	8.18554	8.14825	0.783481	0.285037	0.473302	0.732072
(CCCCCT)n	Simple_repeat	Simple_repeat	chrX	75563741	75563787	+	48.8	979	0	1.55557	0	0	0	0.798834
GSAT_MM	Satellite	Satellite	chrX	75670327	75671466	+	2536.6	87	2.37768	3.02441	0	0	0	-0.201119
(CCTA)n	Simple_repeat	Simple_repeat	chrX	75761002	75761050	+	63.5	411	0	0	0	0	0	0
tRNA-Ala-GCY_	tRNA	tRNA	chrX	75857062	75857127	+	60.8	2580	5.2579	5.94611	0.89312	1.42438	0.792823	0.166192
(GGGA)n	Simple_repeat	Simple_repeat	chrX	75874577	75874619	+	68.3	5298	4.38065	4.47577	-1.68443	-1.36506	0	-0.469524
(TTATA)n	Simple_repeat	Simple_repeat	chrX	76117307	76117418	+	88.4	2225	0	0	0	0	0	0
MMERGLN-int	LTR	ERV1	chrX	76272224	76279779	+	1477.2	856	8.27233	8.41191	1.02646	0.458211	1.2592	0.172757
RNERVK23-int	LTR	ERVK	chrX	76574898	76575007	-	180.7	45	0	0	0	0	0	0
SYNREP_MM	Satellite	Satellite	chrX	76598566	76599127	+	1415.6	75	0	0	0	0	0	0
RLTR1A2_MM	LTR	ERV1	chrX	77561182	77561434	+	422.1	406	0	0	0	0	0	0
Charlie5	DNA	hAT-Charlie	chrX	77649636	77649772	+	178.3	1547	5.22091	5.9714	-0.760726	1.40339	-0.338182	-0.506289
B2_Mm2	SINE	B2	chrX	77762027	77762219	+	153.7	90007	13.2741	13.344	0.175829	0.0098242	-0.293561	-0.241249
L1VL2	LINE	L1	chrX	78020719	78021041	+	1127.6	4697	9.12045	9.48373	1.14077	0.683954	-0.224876	0.240502
IAPLTR3-int	LTR	ERVK	chrX	78047448	78048411	+	966.3	1773	4.78082	4.58914	-1.89234	-0.572997	-0.857558	-1.07029
Charlie1b	DNA	hAT-Charlie	chrX	78450604	78450860	-	194.7	952	7.77819	7.61205	-0.464688	0.46075	0.397701	0.18689
RLTR13D	LTR	ERVK	chrX	78516404	78517227	+	521.9	45	0	3.4247	0	0	-0.495286	-2.07025
ERVB4_2-LTR_MM	LTR	ERVK	chrX	78947736	78948251	-	468.8	144	7.7706	7.51289	0.946289	0.741724	2.11102	1.48402
RLTR13A	LTR	ERVK	chrX	78974339	78975208	+	658.4	211	3.17166	3.57898	0	0	-0.211121	0
L1_Mus1	LINE	L1	chrX	79190355	79196303	-	807.3	27252	16.1774	16.4563	-0.120876	0.220632	-0.409001	-0.501711
LTR37B	LTR	ERV1	chrX	79354230	79354363	-	199.9	386	0	0	0	0	0	0
MER115	DNA	hAT-Tip100	chrX	79358502	79358689	+	193.9	521	3.39915	3.02441	-0.0426237	0	-0.211121	0.316536
RMER20C_Mm	LTR	ERVK	chrX	79671365	79671896	+	327.1	1595	5.81833	5.62022	0.443316	0.206824	-0.573394	0.361734
LTR106_Mam	LTR	LTR	chrX	79881146	79881490	+	229.5	164	0	1.55557	0	0	0	0
(CTG)n	Simple_repeat	Simple_repeat	chrX	80535049	80535099	+	58.2	2170	12.7864	12.615	0.07663	0.00393391	-0.0419427	-0.120344
RLTR46A2	LTR	ERVK	chrX	80838133	80838446	+	290.7	58	0	0	0	0	0	0
Eulor5B	DNA?	DNA?	chrX	80942315	80942414	-	114.3	37	0	2.96326	0	0	0	0
MLT1G	LTR	ERVL-MaLR	chrX	81076204	81076636	+	219.2	896	3.4203	1.55557	0	0	1.01157	0.798834
LTR16C	LTR	ERVL	chrX	81089943	81090422	+	199.4	1352	5.14588	5.55998	0.542426	0.645575	-0.603297	0.11692
RLTR26	LTR	ERVK	chrX	81188482	81188789	-	341.6	408	0	0	0	0	0	0
IAPEY5_I-int	LTR	ERVK	chrX	82076547	82076699	+	663	184	4.41068	3.89626	-0.444011	0	0.204437	0.383813
RLTR4_MM-int	LTR	ERV1	chrX	82291486	82291807	+	1328.6	432	5.92818	5.60389	1.39462	0.420392	0	0
IAPEY4_I-int	LTR	ERVK	chrX	83867770	83875295	-	808.6	521	0	3.14053	0	0	-1.38053	-0.786128
MER31-int	LTR	ERV1	chrX	84379298	84379445	-	250.8	149	0	0	0	0	0	0
Lx2B	LINE	L1	chrX	84414555	84416127	+	620.2	6191	10.743	10.6988	-0.40314	0.51214	-0.228043	0.283748
RMER17B	LTR	ERVK	chrX	84416238	84416577	+	580.9	2898	8.17653	8.47767	-0.170051	-0.168003	-0.320529	0.0765382
RMER4A	LTR	ERVK	chrX	84422375	84422591	-	242.8	3287	6.23262	6.27633	-0.431704	1.12604	-0.85757	0.146148
L3b	LINE	CR1	chrX	84424828	84425029	-	109.5	2304	8.30295	8.05656	-0.470636	-0.171744	-0.0590917	1.26647
RLTR11A	LTR	ERVK	chrX	84442909	84443271	-	353.7	2655	8.74178	9.0713	0.359747	0.713667	0.0727358	0.063952
LTR33A	LTR	ERVL	chrX	85064413	85064818	-	201.4	504	5.02827	4.74239	1.11474	-0.887797	0	1.79883
MER68C	LTR	ERVL	chrX	85094448	85094642	-	158.8	60	2.4203	0	0	0	0	0
7SK	RNA	RNA	chrX	85139630	85139827	+	170.6	691	4.54179	5.13136	0	0	0.204455	0.120772
RLTR20B2	LTR	ERVK	chrX	85143271	85143698	-	301.8	880	4.15513	3.57898	0.0332556	0	1.20444	2.08076
LTR102_Mam	LTR	ERVL	chrX	85335174	85335313	-	217.3	215	0	0	0	0	0	0
MMERVK9C_I-int	LTR	ERVK	chrX	88582197	88583320	+	1074.5	1807	11.2831	10.8276	0.806878	-0.737863	0.286501	1.49467
RLTR1F_Mm	LTR	ERVK	chrX	88634286	88634611	-	412.1	83	2.37768	2.37768	0	0	0	0
RLTR10A	LTR	ERVK	chrX	88883160	88883297	-	348.3	800	3.59721	3.80895	-0.410032	0	-1.38053	-0.00721636
RLTR20A3_MM	LTR	ERVK	chrX	90675283	90675826	-	290.7	880	0	2.55557	0	0	-1.21112	-1.20112
RLTR47	LTR	ERVK	chrX	90779307	90779743	-	330.6	209	2.86126	1.93124	0.143531	0	0	0
(TCCTG)n	Simple_repeat	Simple_repeat	chrX	92107475	92107648	+	79.7	152	0	0	0	0	0	0
IAPEY3-int	LTR	ERVK	chrX	92817654	92818947	-	892	2345	5.16084	5.09737	-0.201036	0.663367	-0.573394	1.78231
MTA_Mm	LTR	ERVL-MaLR	chrX	93525108	93525501	-	370.3	15623	9.37858	9.54858	0.345616	0.228366	-0.222645	-0.311056
LTR84b	LTR	ERVL	chrX	93537612	93537771	-	192.1	187	0	0	0	0	0	0
L1ME3C	LINE	L1	chrX	93556061	93556384	+	235.3	326	1.78771	0	0	0	0	0
Tigger8	DNA	TcMar-Tigger	chrX	93628319	93628562	+	229	121	3.1384	0	0	0	0	0
UCON28a	Unknown	Unknown	chrX	93670231	93670370	+	177.9	87	1.93124	1.93124	0	0	0	0
Charlie2a	DNA	hAT-Charlie	chrX	93710042	93710844	+	266.9	505	5.14189	5.06264	1.20037	0	-1.38053	-0.20115
RLTR41A2	LTR	ERV1	chrX	93712987	93713447	+	353.1	440	3.37019	3.8764	0	0.996269	0	-1.60881
(GGAA)n	Simple_repeat	Simple_repeat	chrX	93749576	93749629	+	90.2	8115	8.48219	8.52694	0.0774615	-0.720493	-0.657917	-0.165538
Lx4B	LINE	L1	chrX	93772521	93776686	+	533.1	5680	8.67067	8.9915	0.832074	0.676855	-0.360378	-0.101299
MLT2F	LTR	ERVL	chrX	93974887	93975159	-	219.6	574	9.33555	9.34066	-0.251797	0.617622	-0.46326	0.0212546
Kanga1	DNA	TcMar-Tc2	chrX	94114276	94114705	+	206.7	321	2.78398	3.97324	0	0	0	-0.26846
Kanga1d	DNA	TcMar-Tc2	chrX	94114859	94114983	+	160.1	131	3.17166	3.57898	0	0	1.01157	0.316536
LTR101_Mam	LTR	ERVL	chrX	94138410	94138591	-	240.1	157	0	0	0	0	0	0
RLTR10	LTR	ERVK	chrX	94188038	94188389	-	377.9	2930	5.64259	5.63912	-0.145111	-1.71531	0.174968	-0.452012
RLTR20A2B_MM	LTR	ERVK	chrX	94201461	94201756	+	299	438	6.40461	5.9849	-0.00790259	-2.50225	-0.210744	-1.78611
(C)n	Simple_repeat	Simple_repeat	chrX	94211900	94211922	+	27.8	1217	0	0	0	0	0	0
MER45B	DNA	hAT-Tip100	chrX	94237074	94237254	+	237.4	688	1.78771	1.55557	0	0	0	0.316536
Tigger14a	DNA	TcMar-Tigger	chrX	94245153	94245278	-	143.4	225	3.89437	3.63888	0	0.83028	1.01157	2.35055
(TTCTC)n	Simple_repeat	Simple_repeat	chrX	94259293	94259411	+	109.6	1633	0	0	0	0	0	0
RLTR9B	LTR	ERVK	chrX	94296934	94297059	-	333	206	0	2.96326	0	0	0	0
MLT1O	LTR	ERVL-MaLR	chrX	94368578	94368635	+	172	538	2.78398	2.78398	0	0	0	0
RLTR10B2	LTR	ERVK	chrX	94403272	94403615	-	332.5	854	4.47224	4.68155	-0.0426237	1.1215	-1.38053	1.10756
L1MB1	LINE	L1	chrX	94408611	94408802	-	268	2524	5.53145	5.74284	-1.68443	1.29986	-0.359826	-0.249995
ORR1C1	LTR	ERVL-MaLR	chrX	94417705	94418109	+	264.4	7423	7.97575	8.34834	0.969175	0.625239	0.111124	-0.131569
MER117	DNA	hAT-Charlie	chrX	94535548	94535696	-	122	745	10.4021	10.609	-0.444791	0.271699	-0.0611648	-0.144115
ORR1D2	LTR	ERVL-MaLR	chrX	94642922	94643295	+	241.9	15061	10.0309	10.2301	-0.210471	0.0124856	0.371144	0.30406
RLTR10B	LTR	ERVK	chrX	94665518	94665786	-	201.6	477	2.37768	2.37768	0	0	0	0
MTE-int	LTR	ERVL-MaLR	chrX	94743146	94743249	+	348.8	4958	6.55633	6.90612	0.709297	-0.0362861	-1.13027	-0.019533
RMER20A	LTR	ERVK	chrX	94994579	94995072	-	292.8	1559	2.78398	4.22076	0	0	-0.210577	-0.616187
(TTC)n	Simple_repeat	Simple_repeat	chrX	95427284	95427367	+	126.7	5600	6.87505	6.22444	-1.75827	-0.340382	0.629648	0.555774
L1MDa	LINE	L1	chrX	95656354	95656560	+	271.4	3451	7.59729	8.02839	-0.534627	0.633424	-0.707415	-0.189674
MTEb-int	LTR	ERVL-MaLR	chrX	95901601	95902622	-	458.6	635	4.36895	4.36895	0	0	0	0
RLTR15	LTR	ERVK	chrX	95933673	95934013	-	274.5	2437	5.28753	5.56568	3.1593	0.462897	0.204047	0.924263
L2	LINE	L2	chrX	95937306	95937377	-	196.1	17614	10.9818	10.9791	0.0124702	0.127608	0.0720744	0.265701
RLTR21	LTR	ERVK	chrX	95960377	95961532	-	355.8	3816	11.2428	11.4943	-0.184713	0.232486	-0.173643	0.199153
(TCTCTG)n	Simple_repeat	Simple_repeat	chrX	95965592	95965759	+	74.5	5790	7.77581	7.97659	-0.451029	0.213886	-0.301642	0.371456
L1MDb	LINE	L1	chrX	97352274	97352621	-	241.3	583	5.33306	5.51335	2.56647	2.24835	-0.573394	0.535809
LTR16D	LTR	ERVL	chrX	97367458	97367647	+	196.8	185	0	2.55557	0	0	0	0
MER92D	LTR	ERV1	chrX	98681934	98682236	+	178.7	70	0	0	0	0	0	0
MER110A	LTR	ERV1	chrX	98684006	98684159	+	189.6	196	0	0	0	0	0	0
LTR9A1	LTR	ERV1	chrX	98701291	98701371	-	114.6	11	0	0	0	0	0	0
(CTCGG)n	Simple_repeat	Simple_repeat	chrX	98937686	98937932	+	77.8	33	6.37791	6.89158	0.881629	0.145097	-0.893943	-0.588765
MLT1F1-int	LTR	ERVL-MaLR	chrX	98959721	98960768	-	265.9	89	2.37768	2.37768	0	0	0	0
RLTR17B_Mm	LTR	ERVK	chrX	99074480	99074616	+	136.5	27369	9.23344	9.1719	-0.0549772	-0.167606	0.0355287	0.475857
MER50	LTR	ERV1	chrX	99691214	99691275	-	85.2	13	0	0	0	0	0	0
(CGGAG)n	Simple_repeat	Simple_repeat	chrX	99820559	99820729	+	83.1	17	0	0	0	0	0	0
IAPLTR1_Mm	LTR	ERVK	chrX	99908350	99908702	-	368.5	1492	5.62464	5.5789	1.50812	-0.122114	-0.211121	1.76559
L1M2a	LINE	L1	chrX	100022184	100023044	-	277.7	208	0	2.96326	0	0	0	0
LTR52-int	LTR	ERVL	chrX	100190934	100191637	+	317	50	0	0	0	0	0	0
ORR1A1-int	LTR	ERVL-MaLR	chrX	100385347	100387134	+	919.5	859	6.12267	6.39054	1.18671	0.718214	-0.481835	-0.887189
L1MD1	LINE	L1	chrX	100483226	100483330	-	294	2268	8.49366	8.53428	-0.433535	0.342221	0.37276	0.218282
HAL1M8	LINE	L1	chrX	100509273	100509665	+	211.5	710	7.14545	7.29211	0.670366	-1.35717	-0.2782	-0.0894527
L1M3b	LINE	L1	chrX	100672496	100673007	-	286.2	169	3.61357	3.97324	0	0.363678	-1.79608	0
B2_Mm1a	SINE	B2	chrX	100694413	100694572	-	168.5	18346	12.12	11.8926	0.157638	-0.368631	-0.323947	-0.29556
Chap1_Mam	DNA	hAT-Charlie	chrX	100721452	100721569	+	149.8	153	1.78771	0	0	0	0	0
Charlie13a	DNA	hAT-Charlie	chrX	100790588	100790842	-	236.4	184	0	0	0	0	0	0
LTR85c	LTR	Gypsy?	chrX	100792279	100792451	+	175.3	119	1.78771	1.55557	0	0	1.52605	0
LTR37-int	LTR	ERV1	chrX	100870863	100871367	+	253.3	239	2.37768	2.37768	0	0	0	0
L1M4b	LINE	L1	chrX	100877348	100877540	+	301.4	2190	7.47293	8.2967	0.963856	2.10293	-0.60817	-0.610676
(TAAA)n	Simple_repeat	Simple_repeat	chrX	101083698	101083724	+	36.9	16345	5.87098	4.91748	-2.28301	-1.43024	1.31954	0.899073
RLTR6C_Mm	LTR	ERV1	chrX	101085627	101085953	+	411.7	102	7.79514	7.33579	-0.173297	0.143782	0.378348	0.728478
RMER1B	Other	Other	chrX	101126267	101126699	-	461.4	7511	8.70421	8.6556	1.06865	0.104107	-0.0542059	0.670173
L1M8	LINE	L1	chrX	101131987	101132215	-	251.3	201	0	1.55557	0	0	0	0
L1MA4A	LINE	L1	chrX	101150521	101150602	+	293.2	2709	6.35322	6.72343	1.2815	1.69531	-0.7732	-0.218617
Tigger16a	DNA	TcMar-Tigger	chrX	101185858	101186113	+	169.2	290	2.86126	3.27692	0.143531	0	-0.795563	-0.201166
L1MC	LINE	L1	chrX	101199151	101199342	-	233.3	5426	8.79654	8.93035	0.146262	0.36823	-0.300142	0.354719
MT2B	LTR	ERVL	chrX	101206248	101206391	+	127.4	13977	9.32682	9.60886	0.0764696	-0.0228952	-0.0224514	0.157998
X7D_LINE	LINE	CR1	chrX	101215296	101215359	-	61.5	10	2.25061	2.25061	0	0	0	0
Plat_L3	LINE	CR1	chrX	101321882	101322215	+	153.2	579	2.78398	3.97324	0	0	0.706662	0.495801
LTR28B	LTR	ERV1	chrX	101385751	101386129	-	117	144	0	0	0	0	0	0
L1ME3E	LINE	L1	chrX	101414947	101415078	+	238.3	327	8.11723	7.93044	0.345286	0.530102	-1.89864	0.059752
MamGypLTR3a	LTR	Gypsy	chrX	101416547	101416683	+	170.6	161	3.93628	3.31554	-0.0426237	-0.169695	0	0
(CAG)n	Simple_repeat	Simple_repeat	chrX	101437270	101437332	+	58	2236	12.7477	12.5048	-0.24799	-0.0533697	0.0618113	0.160918
MLT1L	LTR	ERVL-MaLR	chrX	101476070	101476459	-	178.3	1535	6.07854	6.31721	1.49951	0.753283	-3.26532	-0.25537
RLTR12D	LTR	ERVK	chrX	101483592	101483986	-	313.4	647	0	0	0	0	0	0
RLTR34D_MM	LTR	ERVK	chrX	101522167	101522670	+	375.4	410	4.46838	5.23832	-1.20716	0.112178	-0.149436	-0.280232
RMER3D-int	LTR	ERVK	chrX	101522681	101522879	-	449.4	2711	7.0186	7.0614	0.0768592	-0.167686	0.958252	0.557553
MLTR31FA_MM	LTR	ERVK	chrX	101527497	101527952	+	417	525	8.09443	8.11187	-0.0977921	0.454547	-0.143331	-0.164371
G-rich	Low_complexity	Low_complexity	chrX	101705436	101705531	+	90.2	17888	11.9647	11.7264	0.050399	0.394714	0.136577	0.640622
B1_Mur3	SINE	Alu	chrX	101705671	101705815	-	124.1	24632	13.7665	13.5396	-0.154971	0.32774	0.152989	0.457492
MER58C	DNA	hAT-Charlie	chrX	102089753	102089939	+	111.4	436	5.43982	6.15329	-0.715865	-1.14611	-2.39047	-1.81397
MLT1J-int	LTR	ERVL-MaLR	chrX	102091247	102091328	+	233.7	506	2.93121	4.03966	0	0	-0.573394	0
IAPLTR2a	LTR	ERVK	chrX	102141664	102142043	-	386.8	627	6.3759	6.1072	-0.126359	-0.861281	0.929555	0.190233
MER21B	LTR	ERVL	chrX	102142078	102142235	-	262.4	1618	5.52727	5.924	-2.238	-0.579617	-0.359834	-0.156291
RLTR12C	LTR	ERVK	chrX	102147746	102148234	-	295.5	319	3.5418	3.5418	0	0	0	0
MLT1H	LTR	ERVL-MaLR	chrX	102285397	102285503	+	198.3	2322	3.5418	4.71939	0	0	-0.210685	-0.523094
L1M	LINE	L1	chrX	102289092	102289233	+	101.3	459	2.78398	4.72489	0	0	-1.0703	-2.93515
MER72B	LTR	ERV1	chrX	102362317	102362375	-	111.5	74	0	0	0	0	0	0
X7C_LINE	LINE	CR1	chrX	102400953	102401028	+	95.9	155	0	0	0	0	0	0
MER106A	DNA	hAT-Charlie	chrX	102486720	102486960	+	160.5	115	0	0	0	0	0	0
Tigger18a	DNA	TcMar-Tigger	chrX	102489029	102489358	-	241.1	240	0	0	0	0	0	0
B1F	SINE	Alu	chrX	102514684	102514801	+	109.8	45170	13.4496	13.5825	-0.00943694	0.111064	-0.161871	-0.0104634
MER68	LTR	ERVL	chrX	102522899	102523414	+	265	637	6.99274	7.24608	-0.229814	0.977668	-0.770454	0.139353
(TAG)n	Simple_repeat	Simple_repeat	chrX	102525970	102526013	+	55.7	946	2.93121	2.93121	0	0	0	0
RLTR9A3	LTR	ERVK	chrX	102537633	102537962	+	283.2	774	4.41971	5.39159	0	0	-1.79577	-3.00846
RMER30	DNA	hAT-Charlie	chrX	102540504	102540581	-	122.5	3588	6.00285	6.14902	-0.545248	-0.787516	-0.85213	-1.6786
RLTR13D3A	LTR	ERVK	chrX	102943081	102943866	+	553.6	162	2.25061	2.94455	0	0	0	0
Lx3C	LINE	L1	chrX	103024325	103024606	+	601.9	6475	10.0243	10.4285	0.0934774	0.542128	0.406424	0.269979
RMER17A	LTR	ERVK	chrX	103024647	103025199	+	479.3	1819	8.01326	9.58153	0.652456	1.41156	0.511176	0.477396
RMER17A-int	LTR	ERVK	chrX	103025201	103026278	-	365.7	409	7.98774	9.70526	0.464311	1.44614	0.643868	0.465533
IAPA_MM-int	LTR	ERVK	chrX	103050932	103051429	-	296.3	126	2.4203	0	0	0	0	0
IAPEY5_LTR	LTR	ERVK	chrX	103112706	103112995	-	285.5	237	4.72509	4.39884	1.4083	0.363678	0	0
RMER6D	LTR	ERVK	chrX	103129324	103129406	+	332.6	2411	1.78771	3.14053	0	0	0	-0.00721636
L1M5	LINE	L1	chrX	103164476	103164572	-	213.7	16596	9.91057	10.1743	0.262042	0.711352	-0.0400827	0.190992
MuRRS4-int	LTR	ERV1	chrX	103195370	103197486	-	881.3	2735	8.51727	8.27432	1.49379	0.612762	0.204047	0.577732
MURVY-LTR	LTR	ERV1	chrX	103197763	103198369	-	449.3	1910	6.40442	6.31048	0.625002	1.78269	0.426606	1.10756
RLTR19B	LTR	ERVK	chrX	103199428	103199933	-	382	224	4.54381	1.93124	-2.35499	0	0	0
RLTR43C	LTR	ERVK	chrX	103203089	103203442	+	273.9	264	3.37766	3.37766	0	0	0	0
ERVB4_1B-I_MM-int	LTR	ERVK	chrX	103203956	103205329	+	549.8	1368	6.32239	5.96382	0.398788	1.15425	0	0
RMER16A3	LTR	ERVK	chrX	103205330	103205443	-	154.9	699	1.78771	0	0	0	0	0
ERVB4_1-I_MM-int	LTR	ERVK	chrX	103209643	103210058	-	1351.9	296	2.4203	0	0	0	0	0
RLTR11C_MM	LTR	ERVK	chrX	103213872	103214293	+	357.4	858	3.31554	3.31554	0	0	0	0
MurERV4-int	LTR	ERVK	chrX	103218283	103219582	-	571.6	1525	7.00831	7.11732	1.15902	0.770059	0.106485	0.479594
MYSERV6-int	LTR	ERVK	chrX	103221553	103222583	-	549	3183	6.80429	6.8961	0.503997	0.137196	-0.671999	-0.493808
ORR1C2	LTR	ERVL-MaLR	chrX	103225849	103226214	-	238.7	12473	9.42977	9.42749	0.240582	0.152615	-0.313737	0.378803
MTE2a	LTR	ERVL-MaLR	chrX	103226391	103226745	-	258.8	15148	9.84274	9.73606	0.437443	0.252756	-0.36903	-0.411485
RLTR12BD_Mm	LTR	ERVK	chrX	103258709	103258818	+	293.5	883	2.86126	2.7556	0.143531	0	0	0
MER52-int	LTR	ERV1	chrX	103262772	103263180	+	233.9	206	3.09974	3.52509	0	0	0	0
MER2	DNA	TcMar-Tigger	chrX	103363863	103364083	+	184.6	10246	8.90141	9.2795	0.567768	0.83083	-0.0230559	0.219959
MER2B	DNA	TcMar-Tigger	chrX	103364383	103364456	+	122.1	1093	5.08857	5.00683	-1.35502	-1.50225	-2.79607	-0.00721643
polypyrimidine	Low_complexity	Low_complexity	chrX	103377472	103377502	+	45.9	2554	3.39915	3.46937	-0.0426237	0	0	0
B1_Mur4	SINE	Alu	chrX	103390465	103390634	+	122.3	41031	12.2157	12.3205	0.034933	0.137754	-0.187218	-0.0711367
(GGAAA)n	Simple_repeat	Simple_repeat	chrX	103392353	103392424	+	108.6	1250	5.94209	6.1742	2.38393	1.42438	0.706676	1.59827
(CAAA)n	Simple_repeat	Simple_repeat	chrX	103424359	103424387	+	31.4	30301	7.09808	7.43577	-0.196646	-0.472783	-0.322993	0.282378
Tigger6a	DNA	TcMar-Tigger	chrX	103452338	103452516	-	309.9	369	5.49701	5.06304	0	0.645584	0	1.48404
(TTAGGG)n	Simple_repeat	Simple_repeat	chrX	103456075	103456992	+	106	670	6.05771	6.38833	0.933026	0.844398	-0.453918	-0.538537
(CCCA)n	Simple_repeat	Simple_repeat	chrX	103460408	103460464	+	58.5	1172	3.59721	7.89168	-0.410032	0	-1.60806	-2.45312
(GGCTG)n	Simple_repeat	Simple_repeat	chrX	103480200	103480252	+	65.1	217	3.39915	3.80895	-0.0426237	0	1.07878	-0.00721636
(GGGAA)n	Simple_repeat	Simple_repeat	chrX	103507625	103507675	+	125	826	0	2.96326	0	0	0	0
MER54A	LTR	ERVL	chrX	103523053	103523362	+	272.9	273	5.03167	5.42496	0	-0.854892	-1.03899	0.891952
(GAAAA)n	Simple_repeat	Simple_repeat	chrX	103562733	103562755	+	60.5	4206	3.11264	4.08364	0.589968	0	0	-2.20112
L1MCa	LINE	L1	chrX	103562757	103562991	+	276.3	3565	7.43674	8.18972	-0.283063	0.208816	-0.609108	-0.526224
ORR1E	LTR	ERVL-MaLR	chrX	103572206	103572405	-	235.1	22742	8.63933	9.17426	0.131567	0.746872	-0.398949	-0.153867
Charlie8	DNA	hAT-Charlie	chrX	103587620	103587712	+	175.3	728	0	1.55557	0	0	-0.211121	-0.201119
MER121	DNA	TcMar?	chrX	103710650	103710706	-	195.7	588	0	3.77377	0	0	0	-1.13739
LTR16B2	LTR	ERVL	chrX	103785609	103786059	-	221.6	384	0	3.8775	0	0	0.0522763	0.370593
(TTCGGG)n	Simple_repeat	Simple_repeat	chrX	103821663	103821712	+	112.6	11	5.76383	6.79909	-0.203863	-0.0482123	0.000123078	-0.219588
(CAAAAA)n	Simple_repeat	Simple_repeat	chrX	103959250	103959274	+	38.3	7743	7.55272	8.05668	0.81432	0.795324	0.617692	0.122255
MamSINE1	SINE	tRNA	chrX	103960724	103960994	-	137.5	410	11.9253	12.2678	0.443319	0.44371	0.292381	0.525743
RMER17B2	LTR	ERVK	chrX	103965685	103965794	-	474.3	898	2.37768	3.80895	0	0	-0.211121	0.361734
Cheshire	DNA	hAT-Charlie	chrX	103967179	103967424	+	195.2	1091	7.08629	8.39103	0.359915	-0.0857081	-0.91067	-0.815942
Charlie10	DNA	hAT-Charlie	chrX	104077160	104077348	-	206.7	371	4.78112	4.46876	1.51092	0.363678	0	0
RLTR13D3	LTR	ERVK	chrX	104114791	104115741	-	640.5	339	3.41972	3.41972	0	0	0	0
L1M3d	LINE	L1	chrX	104126422	104126902	+	248.1	171	3.17166	3.17166	0	0	0	0
PB1D11	SINE	Alu	chrX	104282528	104282642	+	83.6	18484	11.2005	11.2806	-0.0400981	0.210832	-0.121747	-0.0445109
Charlie19a	DNA	hAT-Charlie	chrX	104304564	104304663	-	181.4	240	2.78398	3.29675	0	0	0	0
(ATTG)n	Simple_repeat	Simple_repeat	chrX	104317442	104317496	+	34	1709	1.93124	1.93124	0	0	0	0
U5	snRNA	snRNA	chrX	104322727	104322769	-	61	85	0	2.96326	0	0	0	0
MER50B	LTR	ERV1	chrX	104506855	104506925	-	91.4	14	2.86126	1.93124	0.143531	0	0	0
L1M4a2	LINE	L1	chrX	104509948	104510134	+	242.4	736	8.01846	8.07121	0.817649	1.21933	0.792988	0.421988
L1MA6	LINE	L1	chrX	104511557	104512196	-	275.5	6985	10.51	10.5683	-0.051469	-0.0808127	0.00690746	0.244209
MER92B	LTR	ERV1	chrX	105002421	105002815	-	241.8	238	2.25061	2.25061	0	0	0	0
MER92-int	LTR	ERV1	chrX	105003102	105003220	-	256.1	324	2.25061	2.94455	0	0	1.01157	0
L1MD2	LINE	L1	chrX	105039016	105039345	-	261.6	3227	9.70953	9.68367	0.318734	0.0293186	-0.149564	-0.219146
L1_Mus2	LINE	L1	chrX	105051251	105051692	-	756.3	21079	10.6276	11.0016	0.419157	0.388686	-0.324355	-0.0311618
RodERV21-int	LTR	ERV1	chrX	105061304	105063383	+	577.4	1856	7.27529	7.52486	1.771	1.61581	0.936961	0.9384
RLTR42	LTR	ERVK	chrX	105071440	105071667	-	157	266	3.39915	2.37768	-0.0426237	0	0	0
GA-rich	Low_complexity	Low_complexity	chrX	105083100	105083239	+	101	24762	15.065	15.0252	-0.00289422	-0.0523327	-0.0308491	-0.0639994
L1M3e	LINE	L1	chrX	105086094	105086875	+	279.8	652	8.52298	9.17038	0.557129	0.204324	-0.412364	-0.30473
Lx3_Mus	LINE	L1	chrX	105086938	105087292	-	694.3	12651	9.5706	9.63535	0.184123	0.290718	0.135624	0.541321
Lx9	LINE	L1	chrX	105089345	105089404	-	323	49160	11.6922	12.063	0.095172	0.499623	0.00567303	-0.000580383
MER65-int	LTR	ERV1	chrX	105097918	105098149	+	167.1	49	0	0	0	0	0	0
L1M4a1	LINE	L1	chrX	105099700	105099894	-	244.2	607	4.54684	4.69043	1.75133	0	-1.20325	-0.326885
L1MEg	LINE	L1	chrX	105101156	105101486	+	219.3	3797	5.75885	6.0652	0.751331	1.24767	0.333507	0.57775
MER89	LTR	ERV1	chrX	105118213	105118746	-	245.1	614	2.4203	1.55557	0	0	0	-0.201119
BGLII	LTR	ERVK	chrX	105279196	105279607	+	348.7	2269	7.62534	7.53644	1.04714	-0.576058	-0.844124	0.107957
(CGAG)n	Simple_repeat	Simple_repeat	chrX	105764423	105764451	+	37.9	101	0	0	0	0	0	0
MLT1E	LTR	ERVL-MaLR	chrX	105848975	105849280	-	216.8	534	5.24576	5.48781	0.542323	0.121501	0.789248	1.24024
L1M3	LINE	L1	chrX	105851432	105851727	-	241.7	7043	9.30904	9.64724	0.338362	0.57739	-0.208084	-0.0861274
RMER6B	LTR	ERVK	chrX	105896139	105896340	-	297.4	1360	5.96633	5.79783	0.707128	0.429826	-1.38053	0.765588
RMER17D2	LTR	ERVK	chrX	105903998	105904530	+	414.1	1783	0	3.77377	0	0	0.0734274	-1.41936
L1MCb	LINE	L1	chrX	105911769	105911890	-	287.1	713	3.1964	2.7556	-0.489061	0	1.01157	1.0808
Tigger9b	DNA	TcMar-Tigger	chrX	105916309	105916508	+	217.9	360	2.78771	3.14053	0	0	-0.573394	-0.786128
ORR1B1	LTR	ERVL-MaLR	chrX	105976100	105976469	-	296.4	17313	8.76622	9.1064	0.405489	0.423354	-0.183259	-0.222361
BGLII_Mur	LTR	ERVK	chrX	105977382	105977649	+	340.8	611	5.19885	4.92362	0.0651594	-0.0738674	0.011569	1.20346
RLTR11D	LTR	ERVK	chrX	105977636	105977745	-	347.5	529	4.81144	5.24074	-0.207195	0.403399	-0.993064	-0.710095
ORR1A0	LTR	ERVL-MaLR	chrX	105981644	105981989	+	316.5	2133	6.94565	7.44752	1.13003	1.41331	-0.394775	-0.280539
MLTR18_MM	LTR	ERVK	chrX	105982125	105982698	+	348.2	427	4.64759	5.18306	1.26053	0.363678	-1.1252	-1.70021
LTR16B1	LTR	ERVL	chrX	105982699	105982775	-	231.7	299	5.48507	4.56835	-0.568098	-1.14611	0	0
(TTCA)n	Simple_repeat	Simple_repeat	chrX	106200386	106200409	+	41	3304	4.06901	4.649	0.143531	1.46287	-0.795563	-0.0985238
MER20	DNA	hAT-Charlie	chrX	106201823	106202019	-	147.1	5994	8.8796	9.34945	0.532888	0.344575	-0.278419	-0.403454
Lx2	LINE	L1	chrX	106211029	106211887	-	562.4	18521	10.31	10.5744	0.200075	0.625171	-0.377103	-0.0917559
(CAGTG)n	Simple_repeat	Simple_repeat	chrX	107478775	107478877	+	148.4	138	1.78771	0	0	0	0	0
RLTR11A2	LTR	ERVK	chrX	107783358	107783795	+	369.8	2676	7.69676	8.48214	2.46598	2.67686	-0.61678	-0.265529
ORR1D2-int	LTR	ERVL-MaLR	chrX	107786139	107786539	+	421.7	1361	9.39183	9.39898	-0.517557	0.0905422	0.407123	0.396115
(CCTCG)n	Simple_repeat	Simple_repeat	chrX	108405673	108405737	+	88.5	32	3.31554	3.31554	0	0	0	0
(CAAGG)n	Simple_repeat	Simple_repeat	chrX	108746850	108747024	+	86.5	85	1.78771	0	0	0	0	0
L1_Mm	LINE	L1	chrX	108887498	108888537	+	643.3	5429	7.20159	7.50163	0.872856	0.890032	-0.250101	0.062295
MurSatRep1	Unknown	Unknown	chrX	108893554	108893641	-	353.6	2600	8.01836	7.88248	0.346118	-0.928438	-0.499326	-0.150693
CT-rich	Low_complexity	Low_complexity	chrX	109005128	109005285	+	101	25339	13.253	13.3092	0.0885342	-0.00965115	0.0106497	-0.0600992
LTR16B	LTR	ERVL	chrX	110497990	110498099	+	213.7	260	0	0	0	0	0	0
L1MEa	LINE	L1	chrX	111405534	111405866	-	241.7	169	3.5418	3.5418	0	0	0	0
(TTTG)n	Simple_repeat	Simple_repeat	chrX	111571406	111571429	+	31.1	30740	7.72773	7.54288	0.412847	-0.235575	0.806284	0.792897
MLT1H1	LTR	ERVL-MaLR	chrX	112347005	112347232	-	209.7	1001	2.86126	1.93124	0.143531	0	0	0
Lx4A	LINE	L1	chrX	114840947	114842273	+	568.7	10564	10.5789	10.6218	0.0991746	-0.0454538	-0.492972	0.0404099
RLTR30E_MM	LTR	ERV1	chrX	114868189	114868729	-	364.4	320	1.78771	0	0	0	0	0
IAPLTR2a2_Mm	LTR	ERVK	chrX	114894198	114894538	+	407	1541	5.69352	6.58842	3.20748	2.24835	-2.12284	-0.202164
L1Md_T	LINE	L1	chrX	117124370	117125364	+	2054.8	23688	9.33192	9.50993	0.621187	-0.288725	-0.789743	-0.139664
MLTR13	LTR	ERVK	chrX	117269749	117269910	-	307.1	205	0	0	0	0	0	0
ORR1F-int	LTR	ERVL-MaLR	chrX	117310539	117311231	+	394.2	395	4.60542	3.59509	-1.23799	-0.831691	0	0
Eulor11	DNA	DNA	chrX	117330569	117330784	-	171.8	49	1.78771	0	0	0	0	0
RLTR33	LTR	ERVK	chrX	119515145	119515954	+	469.5	1336	3.33795	2.94455	0	-0.169695	0.204437	1.57775
MERVL_2A-int	LTR	ERVL	chrX	119747890	119749062	-	528	3899	8.46723	8.53524	1.64801	1.1068	-0.0279525	-0.0566004
ORR1B2-int	LTR	ERVL-MaLR	chrX	120315351	120316625	-	564.9	857	3.78398	4.06303	0	0	1.37384	1.0808
MMETn-int	LTR	ERVK	chrX	121310451	121313022	-	1515.5	980	7.55157	7.50707	0.754061	-1.08218	0.967372	1.31756
RLTR44D	LTR	ERVK	chrX	121500764	121501181	+	343.4	100	2.4203	1.55557	0	0	0.788879	0.798834
RMER16B3	LTR	ERVK	chrX	122733222	122733527	-	260.8	101	0	0	0	0	0	0
Lx3A	LINE	L1	chrX	122893643	122894360	-	660.8	9223	8.9003	9.0337	0.763589	0.574378	-0.182289	0.225667
RLTR46B	LTR	ERVK	chrX	123105088	123105324	+	337	73	0	0	0	0	0	0
RLTR45-int	LTR	ERVK	chrX	126544507	126545122	+	696.6	1317	7.81801	7.3163	0.836963	-2.19472	-0.380525	0.361734
IAPEY2_LTR	LTR	ERVK	chrX	128326861	128327211	+	322.7	1062	3.9215	4.39449	0	0	-0.795563	0.946696
RLTR10-int	LTR	ERVK	chrX	128512187	128512364	+	738.9	2617	5.63688	6.16474	3.32747	1.75409	-0.516665	1.54468
ORR1A3-int	LTR	ERVL-MaLR	chrX	128548216	128548313	-	320.4	2435	10.6962	10.9493	0.0845072	0.384691	0.21631	-0.081642
RLTR13C2	LTR	ERVK	chrX	129332583	129333135	+	596.7	844	3.17166	3.17166	0	0	0	0
Charlie7	DNA	hAT-Charlie	chrX	129816509	129817565	-	248	844	4.42091	4.35007	0.143499	-0.00373064	0.373842	1.45303
MER57D	LTR	ERV1	chrX	129976117	129976286	+	209.8	300	3.37766	4.02439	0	0	0.663727	-0.201166
hAT-N1_Mam	DNA	hAT?	chrX	130052182	130052413	+	160.1	185	0	1.55557	0	0	0	0
Charlie16a	DNA	hAT-Charlie	chrX	130111692	130111925	-	163.2	197	0	0	0	0	0	0
L1VL1	LINE	L1	chrX	130180868	130182941	+	1106.4	1797	9.26336	9.46161	0.270637	0.586126	-0.0869256	0.295016
RLTR48C	LTR	ERV1	chrX	130187395	130187874	-	405.1	149	4.99518	4.9489	0.377778	0.403399	-1.20325	0
UCON12	Unknown	Unknown	chrX	130335683	130335957	+	136	25	2.25061	2.25061	0	0	0	0
MLT1D-int	LTR	ERVL-MaLR	chrX	130464403	130464811	-	302.1	176	10.328	10.53	0.172482	1.01962	-0.205082	0.139292
MLT1D	LTR	ERVL-MaLR	chrX	130464813	130465264	+	219.2	8368	11.1401	11.2972	-0.0457182	0.708532	-0.0933937	0.271998
RLTR13B2	LTR	ERVK	chrX	130538368	130539189	-	716	314	5.01566	4.05644	0.0827359	0	0	0
RLTR30C_MM	LTR	ERV1	chrX	134041900	134042389	-	318.9	124	3.99242	4.30372	0.383949	0	0	0
RMER12	LTR	ERVK	chrX	134043605	134043639	+	297.9	3319	6.05442	5.55302	0.542361	-0.0741387	0	0
MER5C1	DNA	hAT-Charlie	chrX	134066700	134066846	-	140.6	75	0	0	0	0	0	0
URR1A	DNA	hAT-Charlie	chrX	134075118	134075259	-	184.5	17621	9.99039	10.2017	-0.0649724	0.036417	-0.285707	-0.105515
MER94	DNA	hAT-Blackjack	chrX	134076717	134076834	-	105.5	466	4.37393	4.70597	1.58994	0.996269	0.319554	-0.50416
ORR1C2-int	LTR	ERVL-MaLR	chrX	134077480	134078540	+	534.5	914	8.32236	8.48673	-0.187504	-0.183227	-0.0701398	0.272607
RMER19B2	LTR	ERVK	chrX	134183420	134183950	-	470.6	2296	4.22557	4.75559	2.14351	0	-0.988431	-1.20117
(CTAA)n	Simple_repeat	Simple_repeat	chrX	134227554	134227595	+	42.7	519	2.37768	2.37768	0	0	0	0
RLTR11B	LTR	ERVK	chrX	134245019	134245485	+	317.1	1049	3.31554	3.98503	0	0	0.204437	-1.20112
LTR10_RN	LTR	ERVK	chrX	134248340	134248691	+	250.2	546	0	0	0	0	0	0
Charlie13b	DNA	hAT-Charlie	chrX	134300800	134301167	-	204.7	114	3.33795	2.94455	0	-0.169695	0	0
L1Md_Gf	LINE	L1	chrX	134356652	134356875	+	2209	1080	5.13727	4.35916	-0.457574	-1.8878	2.11124	2.08076
(TATG)n	Simple_repeat	Simple_repeat	chrX	134362551	134362593	+	63.7	10200	7.82087	8.06871	1.05489	0.110936	-0.686935	0.305498
RLTR20D	LTR	ERVK	chrX	134512572	134513049	+	265.4	777	0	0	0	0	0	0
RLTR18	LTR	ERVK	chrX	134591203	134591740	+	395.2	610	5.43615	5.48781	-0.0426391	-0.463461	-0.473706	0.515958
polypurine	Low_complexity	Low_complexity	chrX	134594807	134594832	+	47.8	2519	0	1.55557	0	0	0	-0.201119
B1F2	SINE	Alu	chrX	134603529	134603673	-	110.9	16513	9.52015	9.92822	0.061825	0.585147	-0.394003	-0.363296
RLTR20A1	LTR	ERVK	chrX	134671641	134671905	+	238.3	98	0	0	0	0	0	0
(CTGGGG)n	Simple_repeat	Simple_repeat	chrX	134694392	134694544	+	89.8	485	9.61647	9.97587	0.395879	-0.403147	-0.07385	-0.177573
Mam_R4	LINE	Dong-R4	chrX	134696507	134696626	-	176.5	138	8.71074	8.93038	0.304022	-0.604039	-0.115918	-0.655686
HERV16-int	LTR	ERVL	chrX	134701768	134701969	+	234.9	277	0	1.55557	0	0	0	0
Lx8	LINE	L1	chrX	134781541	134781774	-	334.1	49141	12.089	12.2595	0.250309	0.231019	-0.106311	0.163108
(CCCCCG)n	Simple_repeat	Simple_repeat	chrX	134963570	134963592	+	33.8	152	0	0	0	0	0	0
ERV3-16A3_I-int	LTR	ERVL	chrX	135017954	135018018	+	261	908	0	0	0	0	0	0
LTR68	LTR	ERV1	chrX	135024393	135024594	-	168.5	106	2.93121	3.75558	0	0	0	0
RLTR41	LTR	ERV1	chrX	135342949	135343123	+	339	1121	3.588	3.09974	0.143531	0.462897	0	0
LTR53	LTR	ERVL	chrX	135622453	135622965	-	240.4	226	3.73675	4.02422	0	0	0	0.798834
MLTR31E_MM	LTR	ERVK	chrX	135653691	135654159	+	362.9	164	0	0	0	0	0	0
L1PB4	LINE	L1	chrX	135736790	135736865	-	335.7	144	2.78398	2.78398	0	0	0	0
RLTR14-int	LTR	ERV1	chrX	135751195	135752820	+	440.6	1816	7.41228	8.23319	0.215028	0.51287	0.338978	-3.78132e-05
L1M3f	LINE	L1	chrX	135757969	135758473	-	259.4	100	1.78771	1.55557	0	0	0	0
Lx6	LINE	L1	chrX	135761980	135762590	+	503.8	18164	10.9678	11.0683	0.645108	0.527731	-0.0349715	0.309853
ORR1A2	LTR	ERVL-MaLR	chrX	135763091	135763407	-	279.3	14843	9.94274	10.0794	0.219882	0.303786	-0.0077702	0.221308
RMER21A	LTR	ERV1	chrX	135765450	135765511	-	355.5	622	6.42482	6.2791	-0.540989	0.0242937	0.526063	-0.759759
LTR52	LTR	ERVL	chrX	135766650	135766858	+	198.1	230	5.10007	4.64268	-0.238015	-0.0738674	2.52605	1.0808
ORR1C1-int	LTR	ERVL-MaLR	chrX	135786328	135787589	-	575.8	783	3.86124	4.03966	0.143499	0	1.07878	1.18901
RMER6-int	LTR	ERVK	chrX	135789146	135789727	-	425.5	607	5.77609	5.8985	1.83296	1.75408	0.904768	0.240231
LTRIS_Mm	LTR	ERV1	chrX	135850314	135850793	+	452.9	555	0	1.55557	0	0	1.66373	0
Lx5	LINE	L1	chrX	135892080	135892842	+	585.9	16339	10.0231	10.3178	0.471626	0.564614	0.00369631	-0.0172736
RLTR1D	LTR	ERV1	chrX	135972041	135972587	-	478.5	305	3.46991	4.03966	1.1435	0	0.426606	1.637
MamGypLTR1b	LTR	Gypsy	chrX	135980492	135980546	+	166.8	141	3.79966	3.09974	-0.489061	-0.169695	0	0
RMER13A	LTR	ERVK	chrX	135982562	135983392	+	518.4	1010	7.53168	7.19255	-0.450646	-0.254337	0.914641	1.08586
LTR79	LTR	ERVL	chrX	135984332	135984497	+	165.8	380	1.78771	0	0	0	0	0
LTR72_RN	LTR	ERV1	chrX	135987199	135987530	+	219.6	1000	4.41068	3.89626	-0.444011	0	0	0.901476
RLTR31M	LTR	ERVK	chrX	136042472	136042984	+	376.9	264	2.25061	2.25061	0	0	0	0
RMER21B	LTR	ERV1	chrX	136112223	136113145	+	230.2	1252	3.95089	2.94455	0	-1.16969	-0.211121	0
B2_Mm1t	SINE	B2	chrX	136121358	136121544	+	164	23218	12.9642	12.7283	0.085305	-0.31701	-0.062358	0.0117295
L1MD	LINE	L1	chrX	136170474	136170675	-	223.3	6361	12.9875	13.1477	0.22293	-0.438731	0.0628556	-0.287268
tRNA-Lys-AAG	tRNA	tRNA	chrX	136195732	136195804	+	62	184	0	0	0	0	0	0
L1M4	LINE	L1	chrX	136246671	136246871	-	242.6	13935	14.0417	14.2336	-0.192046	-0.0430369	-0.120111	-0.181924
(CAA)n	Simple_repeat	Simple_repeat	chrX	136271393	136271428	+	34.4	10869	12.8553	12.7417	-0.0831183	-0.123404	-0.19688	-0.260743
LTR78	LTR	ERV1	chrX	136725628	136725908	+	200.2	583	2.37768	2.37768	0	0	0	0
L1ME3G	LINE	L1	chrX	136735868	136736037	+	177.6	1161	7.22241	7.61849	0.151185	-0.0636215	-0.108889	-0.227545
L1MC5a	LINE	L1	chrX	136740282	136740732	+	195.4	2588	10.6469	10.8474	-0.024892	0.167235	-0.000363899	0.117517
B3A	SINE	B2	chrX	136744457	136744631	+	149.4	92925	12.9369	13.0604	0.0407039	0.334823	-0.11892	-0.0487786
MER81	DNA	hAT-Blackjack	chrX	136758689	136758785	+	89.2	512	5.93308	6.28076	0.260528	1.81116	0.843948	0.706047
MER90a	LTR	ERV1	chrX	136811329	136811569	+	229	581	4.96131	4.48205	-1.20716	1.07368	0	0
MTEa-int	LTR	ERVL-MaLR	chrX	137003132	137003997	-	463.6	1368	10.4025	10.5487	0.0449533	0.174029	-0.142123	-0.579722
Tigger17c	DNA	TcMar-Tigger	chrX	137006953	137007409	-	201.3	649	3.59509	3.9092	0	0	1.01157	1.57775
L1MEb	LINE	L1	chrX	137012087	137012843	-	219.7	352	5.34248	5.97889	0	0	-1.27232	-0.585497
MER5A	DNA	hAT-Charlie	chrX	137075763	137075934	+	109.7	8982	9.52252	9.75979	0.602218	0.782887	0.0423676	-0.0315884
L1MA5A	LINE	L1	chrX	137078278	137078922	-	335.7	1231	9.32746	9.49735	-0.298004	0.044576	0.256591	0.20673
RLTR16C_MM	LTR	ERVK	chrX	137148782	137149425	+	377.4	360	6.12553	5.35199	-1.1442	-1.16458	-1.61881	0
MTB_Mm	LTR	ERVL-MaLR	chrX	139122272	139122660	-	312.8	4963	5.19023	5.82372	0	-1.09418	-0.146908	-0.000534518
MER76	LTR	ERVL	chrX	139133062	139133422	+	228.4	247	2.86126	3.65905	0.143531	0	1.57364	1.08078
MER76-int	LTR	ERVL	chrX	139134727	139134930	-	250.6	16	0	0	0	0	0	0
L1MCc	LINE	L1	chrX	139227401	139227682	-	226.7	529	3.61357	4.96827	0	0.363678	-1.39048	0
Arthur1	DNA	hAT-Tip100	chrX	139238260	139238413	+	273.1	920	5.1224	4.97299	-1.22504	-2.14609	0.619089	-0.00721643
ORR1D-int	LTR	ERVL-MaLR	chrX	139242357	139242460	+	457.5	878	0	0	0	0	0	0
MER34	LTR	ERV1	chrX	139268791	139269112	+	164	737	3.76175	3.41113	0	-0.887797	1.20445	0.577746
(CCTG)n	Simple_repeat	Simple_repeat	chrX	139269537	139269614	+	73.2	1377	3.1384	4.2896	0	0	-2.52959	-1.15628
(TTTTG)n	Simple_repeat	Simple_repeat	chrX	139281633	139281675	+	36.1	21636	6.15958	6.4041	-0.546411	-0.497064	0.540465	-0.0479424
MER21-int	LTR	ERVL	chrX	139308163	139308424	+	246.2	105	0	3.4247	0	0	-0.66469	-2.07025
MER4B-int	LTR	ERV1	chrX	139310921	139311279	+	184.9	52	3.79145	3.37766	1.58994	0	0	0
MMERVK9E_I-int	LTR	ERVK	chrX	139318172	139321527	+	918.9	1568	9.78576	9.56933	0.896684	-0.43712	1.05063	1.08269
RMER20B	LTR	ERVK	chrX	139328820	139329333	+	310.8	1949	7.67563	7.68139	0.979571	0.260414	0.888403	0.56707
(CGA)n	Simple_repeat	Simple_repeat	chrX	139334199	139334264	+	45.9	122	13.135	12.7582	0.0111793	0.0298927	0.0989103	0.599471
C-rich	Low_complexity	Low_complexity	chrX	139335909	139336254	+	90.4	17403	12.7798	12.7758	0.0526406	-0.148684	0.0200234	-0.0507029
(GGA)n	Simple_repeat	Simple_repeat	chrX	139336970	139337011	+	82.1	6554	13.2704	12.9393	-0.031768	-0.0157542	0.115476	0.575069
MER74A	LTR	ERVL	chrX	139342426	139342619	-	244.2	731	4.40544	5.44959	-0.207195	-0.887797	-0.453918	-0.0626457
HERVL74-int	LTR	ERVL	chrX	139342883	139342981	-	290.6	149	4.78486	5.10317	-1.76073	-1.8878	-1.39048	-2.25537
RLTR13E	LTR	ERVK	chrX	139344987	139346066	+	616.5	603	9.54204	9.2358	-0.185354	-1.7625	-0.028332	0.0289527
RLTR42-int	LTR	ERVK	chrX	139347001	139347229	-	268.6	2473	8.30262	8.20809	0.648517	-0.705842	0.689963	0.961121
LTR55	LTR	ERVL?	chrX	139349896	139350399	+	265.5	160	5.6473	6.41425	1.03323	1.40339	0.430619	0.207893
MTD-int	LTR	ERVL-MaLR	chrX	139353685	139354007	-	454.5	2521	8.61054	8.97949	0.305651	-0.368642	-0.653727	-0.0888266
RLTR14_RN	LTR	ERV1	chrX	139354440	139354907	-	256.5	1148	7.57166	8.28295	1.65026	0.335911	-0.788248	-0.561784
MMERGLN_LTR	LTR	ERV1	chrX	139358708	139359143	+	384	435	4.46206	4.46206	0	0	0	0
(TCG)n	Simple_repeat	Simple_repeat	chrX	139399545	139399618	+	44.1	121	7.51357	7.4212	0.288907	0.333192	-0.111302	0.603438
L1MC4a	LINE	L1	chrX	139669314	139670204	+	232.4	3077	6.50622	7.32044	-0.452011	0.39206	-0.266743	0.450137
(TTCCC)n	Simple_repeat	Simple_repeat	chrX	139779275	139779364	+	121.4	846	9.21851	8.70643	0.0024177	0.247513	-0.573394	1.51594
L1MEf	LINE	L1	chrX	139938423	139938734	+	256	3127	6.09528	6.48928	2.38393	1.88027	-0.607246	-1.69324
L1MB3	LINE	L1	chrX	139942813	139942941	+	257.4	5343	9.06046	9.01055	0.230931	-0.384533	0.423719	0.440981
Tigger5b	DNA	TcMar-Tigger	chrX	139967106	139967221	-	142.5	2473	5.77553	5.27003	-0.728959	-2.11661	-0.692144	-0.137433
L1ME3Cz	LINE	L1	chrX	139967769	139967984	+	197.5	1051	6.65555	6.94645	1.32122	1.15425	-1.10741	-0.0919599
MLT1C-int	LTR	ERVL-MaLR	chrX	139979316	139980167	-	279.5	122	5.34038	5.84896	1.38395	3.02229	-0.355405	0.11692
Lx2A1	LINE	L1	chrX	140469353	140469447	-	480.8	2739	7.1141	8.22076	1.79789	2.77067	-0.821434	-0.469076
MamRep434	DNA	TcMar-Tigger	chrX	140764705	140765002	-	185	518	5.32414	5.74791	0	0	-0.206628	-0.0147363
(GGGTG)n	Simple_repeat	Simple_repeat	chrX	140812283	140812382	+	44.1	1117	3.33795	2.25061	0	-0.169695	0	0
(GCCTAA)n	Simple_repeat	Simple_repeat	chrX	140937932	140937990	+	108.5	25	0	1.55557	0	0	0	0
(TCTCC)n	Simple_repeat	Simple_repeat	chrX	141726771	141726832	+	128.4	1473	2.78398	2.78398	0	0	0	0
X3_LINE	LINE	RTE-BovB	chrX	141729798	141729896	-	85.7	260	0	0	0	0	0	0
(GGAGAA)n	Simple_repeat	Simple_repeat	chrX	141980802	141980824	+	139.2	958	12.5603	12.6539	-0.122911	0.22931	0.103538	-0.0645339
(TA)n	Simple_repeat	Simple_repeat	chrX	142319235	142319292	+	62.2	55708	8.73862	8.8312	0.557972	-0.305791	0.213089	-0.287981
MER44A	DNA	TcMar-Tigger	chrX	142378523	142378827	+	211.7	661	1.78771	1.55557	0	0	0	0
MER91C	DNA	hAT-Tip100	chrX	142739007	142739117	+	89.4	110	0	0	0	0	0	0
MER53	DNA	hAT	chrX	142751350	142751539	-	121.6	1693	3.9912	2.37768	-1.04262	0	0	0
(TTTTTG)n	Simple_repeat	Simple_repeat	chrX	142834404	142834469	+	38.5	7840	7.25445	7.32228	0.250789	0.0370064	0.474787	0.0938197
(CACCAT)n	Simple_repeat	Simple_repeat	chrX	142842680	142842738	+	89.1	1005	1.78771	1.55557	0	0	0	1.3165
(T)n	Simple_repeat	Simple_repeat	chrX	142851639	142851678	+	31.4	29329	9.20515	9.00999	-0.237905	0.00812389	0.656171	0.382103
(GGGGA)n	Simple_repeat	Simple_repeat	chrX	142852242	142852270	+	74.2	1397	7.38291	7.41572	1.62286	1.72252	1.07849	0.126529
(TATATG)n	Simple_repeat	Simple_repeat	chrX	142853198	142853270	+	76.5	5167	7.75262	7.70516	0.899866	0.615786	0.120464	0.503542
RLTR31D_MM	LTR	ERVK	chrX	142853481	142853559	+	121.9	8270	9.44063	9.34035	-0.0590943	-0.193502	0.181945	-0.165918
A-rich	Low_complexity	Low_complexity	chrX	142855184	142855228	+	68.2	29764	9.76553	10.9817	-0.414042	0.172333	-0.366868	-0.519026
(TTTCC)n	Simple_repeat	Simple_repeat	chrX	143372401	143372549	+	108.2	1270	4.07411	4.07411	0	0	0	0
(TAAAA)n	Simple_repeat	Simple_repeat	chrX	144253176	144253218	+	36.1	3870	2.4203	0	0	0	0	0
RLTR25A	LTR	ERVK	chrX	144323741	144323817	-	295.4	1781	6.19841	6.62738	2.09311	2.42438	-0.862879	-1.55795
Lx2B2	LINE	L1	chrX	144325481	144326599	-	576	11012	11.3968	11.6494	0.266899	0.793647	-0.450505	-0.00950716
L1_Mur1	LINE	L1	chrX	144326588	144326656	+	581.8	7793	8.31416	8.33784	-0.117366	-0.583698	0.00549814	0.225281
L1MA7	LINE	L1	chrX	144329546	144330032	-	262	3250	8.66846	9.161	0.670479	0.25214	-0.316814	-0.0393176
ID_B1	SINE	B4	chrX	144330353	144330563	+	130.7	110827	13.4593	13.6426	0.0702048	0.147586	-0.1345	-0.113959
L1MB5	LINE	L1	chrX	144333039	144333143	-	260.9	3766	9.23214	9.41413	-0.117151	0.460966	0.0862299	0.0497622
MER5A1	DNA	hAT-Charlie	chrX	144338002	144338142	-	113.7	3905	7.54131	7.43554	-0.978282	-0.0740166	-0.623918	0.468205
RLTR53B_Mm	LTR	ERVK	chrX	144338375	144338419	+	195	160	5.2444	5.33482	-2.01902	-0.854892	-0.888747	-0.54696
RLTR53_Mm	LTR	ERVK	chrX	144338409	144338474	-	285.5	481	6.15322	5.9751	-1.34963	0.771361	1.05227	0.624747
RMER10B	LTR	ERVL	chrX	144338463	144338839	+	248	3002	7.84276	8.27089	1.21045	0.926007	-0.153203	0.137013
LTRIS4B	LTR	ERV1	chrX	144342046	144342106	-	317.5	71	4.2572	4.4975	0.751358	-0.169695	0	-0.50416
L1ME2z	LINE	L1	chrX	144365166	144365301	+	233.6	1533	7.11279	7.6	0.962841	0.798413	-0.607256	0.53324
ZP3AR	Satellite	Satellite	chrX	144368041	144368097	-	170	2575	2.25061	2.94455	0	0	0	0
Charlie1a	DNA	hAT-Charlie	chrX	144372007	144372301	-	278	2660	7.03769	7.28266	-0.0784886	1.77066	-0.0685389	-0.832236
(CACAC)n	Simple_repeat	Simple_repeat	chrX	144391988	144392099	+	110	267	2.78398	2.78398	0	0	0	0
(CAAAC)n	Simple_repeat	Simple_repeat	chrX	144392305	144392480	+	43	2703	4.65009	4.65009	0	0	0	0
(CAGA)n	Simple_repeat	Simple_repeat	chrX	145447974	145448016	+	50.8	7620	5.79118	6.29729	-1.05511	-1.34191	0.377419	-0.603362
RLTR26D_MM	LTR	ERVK	chrX	145450692	145450791	-	395.2	247	3.588	4.47577	0.143531	0.462897	0.570954	0
(TTGTG)n	Simple_repeat	Simple_repeat	chrX	147492222	147492257	+	73.4	185	0	0	0	0	0	0
U3	snRNA	snRNA	chrX	148686391	148686458	-	90.5	97	0	0	0	0	0	0
RLTR9D	LTR	ERVK	chrX	150152268	150152665	+	328.5	803	7.78775	7.45322	0.929677	-0.0910715	1.11102	0.692521
RLTR46A	LTR	ERVK	chrX	150360651	150360965	+	293.5	71	0	0	0	0	0	0
RLTR50B	LTR	ERVK	chrX	150466718	150467027	-	438.6	334	4.2572	5.13941	0.751358	-0.169695	-1.20541	-2.0703
U1	snRNA	snRNA	chrX	150481007	150481137	-	133.2	329	2.37768	3.02441	0	0	0.204437	0
RLTR6_Mm	LTR	ERV1	chrX	150485022	150485630	-	540	237	0	0	0	0	0	0
RLTR22_Mur	LTR	ERVK	chrX	150495983	150496759	-	445	2503	4.8037	5.61155	0.143531	2.58124	0.194296	1.13843
Lx10	LINE	L1	chrX	150512539	150513618	-	291	10010	8.5394	8.67809	-0.341064	0.141483	-0.0393795	0.116895
MLT1A1-int	LTR	ERVL-MaLR	chrX	150520690	150521126	+	362.1	130	7.59107	7.66518	-0.694247	0.946565	-0.298487	-0.188156
LTRIS_Mus	LTR	ERV1	chrX	150521245	150521796	-	508.2	919	7.45273	7.61805	-0.194967	0.331308	-1.15354	0.243528
MLT1A1	LTR	ERVL-MaLR	chrX	150521797	150521853	+	154.3	9015	9.03646	9.02881	0.403954	0.165119	-0.0908094	0.0229196
RLTR9D2	LTR	ERVK	chrX	150521854	150522202	-	321.8	194	6.83007	6.9243	0.397875	1.44	-0.0738285	0.355411
L1_Mur3	LINE	L1	chrX	150528562	150529983	+	465	27399	11.4449	11.3587	0.115236	-0.282999	-0.0555154	0.232397
(CATATA)n	Simple_repeat	Simple_repeat	chrX	150641143	150641267	+	77.1	5060	0	0	0	0	0	0
(TCTG)n	Simple_repeat	Simple_repeat	chrX	150654368	150654485	+	50	7751	7.71781	7.95539	0.835204	0.401785	0.493991	0.202712
(CCA)n	Simple_repeat	Simple_repeat	chrX	150806835	150806937	+	57.4	3951	11.4538	11.3345	0.068794	-0.177405	-0.122752	-0.10093
(CCCCAG)n	Simple_repeat	Simple_repeat	chrX	150806952	150807116	+	87.9	498	9.89881	10.2171	-0.393251	0.253623	0.335562	-0.0679948
SRV_MM-int	LTR	ERVK	chrX	150970400	150970653	+	757.2	129	0	0	0	0	0	0
L1ME1	LINE	L1	chrX	150983034	150983517	-	279.3	5261	13.8823	13.8427	-0.0513128	0.116073	0.00588646	0.151176
PB1D10	SINE	Alu	chrX	150985566	150985676	-	95.1	65054	13.8645	13.923	-0.0219769	0.125847	-0.0571386	0.140787
ID4_	SINE	ID	chrX	150985818	150985889	+	70	26384	11.8669	11.8566	-0.048584	0.222861	-0.0394914	0.212029
(CCCTAA)n	Simple_repeat	Simple_repeat	chrX	151009524	151009587	+	88.5	701	0	2.96326	0	0	-1.61881	0
AT_rich	Low_complexity	Low_complexity	chrX	151089080	151089100	+	31.7	228756	11.6419	11.6668	-0.1778	-0.105272	-0.0146624	-0.0759372
MLTR73	LTR	ERV1	chrX	151305907	151306192	-	170.6	956	4.13805	5.51904	-0.856469	-0.00373064	-1.91635	-1.37661
(TTCTCC)n	Simple_repeat	Simple_repeat	chrX	151308393	151308452	+	138.6	954	0	0	0	0	0	0
RLTR16	LTR	ERVK	chrX	151357687	151358198	+	317.2	1350	4.97957	4.99744	-1.32909	-2.00969	0.277549	0.506192
RLTR20B5_MM	LTR	ERVK	chrX	151409292	151409866	+	327.8	868	1.78771	0	0	0	0	0
MER45C	DNA	hAT-Tip100	chrX	151539901	151540015	+	185.1	290	0	1.55557	0	0	0	0
Charlie15a	DNA	hAT-Charlie	chrX	151571672	151571898	-	123.7	217	2.78398	2.78398	0	0	0	0
L1_Rod	LINE	L1	chrX	151612260	151612464	-	372.8	11315	9.20127	9.44347	-0.278518	0.517964	-0.684163	-0.21182
(TTG)n	Simple_repeat	Simple_repeat	chrX	151633407	151633445	+	34.6	11132	8.29065	8.5315	-0.247374	0.177321	-0.895569	-0.422425
RLTR13F	LTR	ERVK	chrX	151756522	151757433	-	602.6	98	2.86126	1.93124	0.143531	0	0	0
LTR104_Mam	LTR	Gypsy	chrX	151802476	151802605	+	174.6	254	0	0	0	0	0	0
L1MC1	LINE	L1	chrX	151824116	151824230	-	299.9	5571	7.23302	7.32397	-0.58385	-0.232625	-1.31545	0.0137879
(GCCTG)n	Simple_repeat	Simple_repeat	chrX	151859560	151859673	+	64.6	79	9.10761	8.96106	0.478644	0.674055	0.458686	0.779425
(CGGT)n	Simple_repeat	Simple_repeat	chrX	151872528	151872548	+	42.7	19	1.93124	1.93124	0	0	0	0
(CTA)n	Simple_repeat	Simple_repeat	chrX	151919985	151920178	+	56.6	916	12.9801	12.8862	0.28706	-0.0330106	0.0107196	0.157363
AmnSINE2	SINE	Deu	chrX	151921081	151921195	-	89.3	391	9.86248	9.73937	-0.172502	-0.167326	0.0604296	0.113302
(G)n	Simple_repeat	Simple_repeat	chrX	152002678	152002733	+	28	1267	2.4203	2.96326	0	0	0	0
Charlie29a	DNA	hAT-Charlie	chrX	152044113	152044338	+	211.1	324	2.86126	2.7556	0.143531	0	0.204437	1.0808
(TGGA)n	Simple_repeat	Simple_repeat	chrX	152057058	152057106	+	109.8	3731	3.5418	4.5487	0	0	-0.210577	1.14342
MER113A	DNA	hAT-Charlie	chrX	152063474	152063648	+	155.1	140	5.88626	5.62399	0.782902	0.0623606	2.01158	-0.201166
MLT1F	LTR	ERVL-MaLR	chrX	152207361	152207771	+	238.6	1561	4.19638	2.93121	-0.489092	0	0	0
(CG)n	Simple_repeat	Simple_repeat	chrX	152232837	152232883	+	30	735	0	0	0	0	0	0
Charlie4z	DNA	hAT-Charlie	chrX	152274644	152274761	+	114.2	431	6.8974	7.31094	-1.06419	0.54583	-0.783465	-0.228809
MLT1F2	LTR	ERVL-MaLR	chrX	152277071	152277431	+	243.5	2297	9.81725	10.0802	-0.191798	1.14809	-0.39131	-0.140085
MLT1F2-int	LTR	ERVL-MaLR	chrX	152277446	152277978	+	322.8	68	9.06906	9.35075	-0.487889	0.808231	0.190108	-0.0835402
ERVL-E-int	LTR	ERVL	chrX	152278024	152278353	-	255.1	1044	9.30004	9.57174	-0.778725	1.18424	-0.0830139	-0.188125
RLTR13G	LTR	ERVK	chrX	152287807	152287969	+	347.6	877	5.07606	4.84598	0.197931	0	0.794302	-0.552625
HAL1	LINE	L1	chrX	152295451	152295629	+	225.9	3550	8.1948	8.40087	0.22363	0.613165	0.106555	0.55679
L1MEd	LINE	L1	chrX	152295632	152296068	-	217	3245	10.1465	10.3408	-0.746468	0.810073	0.312263	0.442408
Charlie17b	DNA	hAT-Charlie	chrX	152298326	152299237	+	252.9	130	7.94271	8.00721	-1.17316	0.849995	0.682375	0.741222
5S	rRNA	rRNA	chrX	152304002	152304111	+	80.5	1038	4.48701	5.33803	0.589968	1.99627	-1.85757	-0.291406
L1ME3F	LINE	L1	chrX	152305079	152305452	+	247.9	308	4.27434	5.43477	1.38395	0.996269	0.195389	-0.525685
MTE2b	LTR	ERVL-MaLR	chrX	152308329	152308509	+	232.4	14367	8.1891	8.46634	0.329077	0.528779	-0.157927	0.166366
RMER12C	LTR	ERVK	chrX	152322345	152322641	-	187	4954	7.28955	7.55211	1.06375	0.682327	-0.144046	0.0748813
MER20B	DNA	hAT-Charlie	chrX	152325414	152325698	-	202.2	831	4.51955	4.72257	1.26053	-0.169695	1.70666	0.899073
L1ME5	LINE	L1	chrX	152343423	152343867	+	271	146	0	3.55557	0	0	-0.336273	-1.68346
(CAGAG)n	Simple_repeat	Simple_repeat	chrX	152348970	152349095	+	139	332	0	1.55557	0	0	0	0.316536
RCHARR1	DNA	hAT-Charlie	chrX	152350982	152351478	+	308.8	6811	6.42931	6.64978	0.159539	0.710173	0.243228	0.112557
Charlie17	DNA	hAT-Charlie	chrX	152356939	152357704	+	233.2	134	0	2.96326	0	0	-0.20325	-0.326885
RMER1A	Other	Other	chrX	152388147	152389192	+	542.9	3854	6.48112	7.10109	1.31018	0.671593	-0.392414	0.0681884
(CGTG)n	Simple_repeat	Simple_repeat	chrX	152617670	152617711	+	53.6	990	3.59509	3.9092	0	0	1.20444	-0.201119
MLT2E	LTR	ERVL	chrX	152708526	152708706	+	189	126	3.95765	3.59509	0.589968	0.996269	0	0
MLTR25C	LTR	ERVK	chrX	152724905	152726009	-	559.8	504	2.93121	4.59961	0	0	-2.29461	0.447629
RLTR8	LTR	ERVK	chrX	152814939	152815318	+	311	241	0	0	0	0	0	0
Lx3B	LINE	L1	chrX	152907041	152912611	+	570.6	5993	14.3734	14.5767	-0.0349119	0.115701	-0.328731	-0.401969
MLT1E3	LTR	ERVL-MaLR	chrX	153068843	153069157	-	227.5	1020	4.48666	4.94132	2.04089	0.462897	-2.21112	0.240231
L2b	LINE	L2	chrX	153132183	153132309	-	123.7	13720	9.69163	10.0017	0.332119	0.415957	0.101654	0.148571
MER102b	DNA	hAT-Charlie	chrX	153149197	153149512	+	179.2	507	4.27466	5.436	-1.4459	0	-0.584694	-0.118188
(GTTTG)n	Simple_repeat	Simple_repeat	chrX	153152062	153152103	+	42.4	2665	3.61357	4.36214	0	0.363678	0.156007	-0.834384
MLT2D	LTR	ERVL	chrX	153154364	153154533	-	213.9	1567	4.26891	4.65478	-1.48906	-1.16969	0	-1.70021
ERVL-B4-int	LTR	ERVL	chrX	153154854	153155114	-	323.1	1384	5.65765	6.11985	2.02828	2.12149	-0.390464	0.0265696
L1MB4	LINE	L1	chrX	153170379	153170477	+	251	2690	6.77005	7.14372	-0.257596	0.335911	-0.386112	-0.0523975
L1M3a	LINE	L1	chrX	153215712	153216148	-	257.7	120	0	1.55557	0	0	1.01157	0.316536
ERVL-int	LTR	ERVL	chrX	153216934	153217337	-	316.7	721	4.39517	4.55261	0.143531	1.99627	-1.21112	0.316503
BGLII_B	LTR	ERVK	chrX	153387306	153387747	+	354.4	960	3.61357	4.13962	0	0.363678	-0.079704	-0.788325
L1MC3	LINE	L1	chrX	153395771	153396164	-	291.5	5288	10.7381	10.4891	-0.350919	-0.0610238	0.231032	0.0343549
(CTAAA)n	Simple_repeat	Simple_repeat	chrX	153396293	153396331	+	43.4	132	6.25443	5.84242	0.0863584	-0.338702	-0.618809	-1.09115
MIRb	SINE	MIR	chrX	153397632	153397722	-	128.4	42160	11.3352	11.4876	0.280093	0.367689	-0.147697	0.0337605
GC_rich	Low_complexity	Low_complexity	chrX	153498476	153498538	+	35.6	8072	10.0516	9.93871	-0.156915	0.122369	-0.094021	-0.17431
MLT1N2	LTR	ERVL-MaLR	chrX	153686113	153686283	+	162.8	692	4.89789	7.03259	0.589968	2.61582	-0.248085	-0.792416
L1MC4	LINE	L1	chrX	153728103	153728634	+	228.8	5589	9.31169	9.48463	-0.241175	0.141487	-0.180219	0.116517
MLT1E2	LTR	ERVL-MaLR	chrX	153732325	153732908	-	231.2	1821	7.44653	7.61586	0.406852	0.488087	-0.0165874	0.40404
MamRep605	LTR?	LTR?	chrX	153740910	153741245	-	185.5	629	9.98578	10.0975	-0.207053	0.389312	-0.138913	-0.0732275
ERVB5_1-LTR_MM	LTR	ERVK	chrX	154798992	154799412	+	377.2	143	0	0	0	0	0	0
ERVB5_1-I_MM-int	LTR	ERVK	chrX	154800684	154801918	-	699.1	292	0	0	0	0	0	0
RLTR13C1	LTR	ERVK	chrX	154920025	154920917	-	712.4	309	7.78744	7.16257	0.188655	-1.16659	-1.20325	0
ORR1A3	LTR	ERVL-MaLR	chrX	155274468	155274734	-	259.9	4381	7.67397	8.02239	-0.637301	0.523531	-0.68008	-1.2637
B1_Mm	SINE	Alu	chrX	155301201	155301347	+	131.1	42910	11.3682	11.7036	0.336483	0.540356	-0.29259	-0.167282
Charlie24	DNA	hAT-Charlie	chrX	155325143	155325224	-	213.1	374	4.21209	4.21209	0	0	0	0
MamRep38	DNA	hAT	chrX	155333495	155333588	+	140.9	212	0	1.55557	0	0	0	0
(CAAAG)n	Simple_repeat	Simple_repeat	chrX	155379149	155379228	+	55.2	354	0	0	0	0	0	0
MER102c	DNA	hAT-Charlie	chrX	155768151	155768263	-	161.5	363	0	1.55557	0	0	0	-0.201119
ERVB7_2-LTR_MM	LTR	ERVK	chrX	157380941	157381302	+	302.3	425	0	3.14053	0	0	-1.38053	-0.786128
MER74B	LTR	ERVL	chrX	157420584	157421105	+	237.9	324	4.9718	3.78342	-0.966744	-1.8878	0	0
Charlie4	DNA	hAT-Charlie	chrX	157441232	157441485	+	165	161	0	0	0	0	0	0
MLTR11B	LTR	ERVK	chrX	157451881	157452152	+	289.6	2985	4.67748	5.50927	-1.68443	-0.365089	-0.72645	-0.761576
(TCTA)n	Simple_repeat	Simple_repeat	chrX	157460870	157460924	+	97.3	14364	5.80763	6.00411	-0.428822	0.58648	-0.324059	-0.0324367
RMER16	LTR	ERVK	chrX	157479012	157479378	-	348.8	471	3.97205	3.67429	0	-0.354425	0.011569	-1.20112
Charlie22a	DNA	hAT-Charlie	chrX	157548646	157548736	+	175.3	163	8.15615	8.26309	-1.0514	-0.345339	-0.106213	0.0640128
Tigger15a	DNA	TcMar-Tigger	chrX	157549062	157549245	-	180.4	704	9.80732	9.85653	0.0138078	0.492295	-0.0273281	0.042137
(TG)n	Simple_repeat	Simple_repeat	chrX	157550161	157550242	+	57	153596	11.9386	11.934	0.0594731	0.242104	0.00709366	0.212597
(TC)n	Simple_repeat	Simple_repeat	chrX	157550516	157550545	+	58.9	47869	8.88538	9.12849	0.4306	0.999865	-0.0968622	0.129248
ORR1A2-int	LTR	ERVL-MaLR	chrX	157577647	157579387	-	828.9	2132	8.78801	8.98098	0.908919	0.33168	-0.421828	0.259574
(TTTTA)n	Simple_repeat	Simple_repeat	chrX	157582790	157582812	+	35.2	3989	3.59721	2.37768	-0.410032	0	0	0
MTC-int	LTR	ERVL-MaLR	chrX	157583842	157584705	-	424.8	3520	8.04497	8.2692	0.555963	0.878822	-0.0098538	0.507546
RMER13B	LTR	ERVK	chrX	157588454	157588730	-	557.5	2134	6.22797	6.713	0.941746	0.804732	-0.304788	0.345426
L1M6	LINE	L1	chrX	159277796	159278465	+	189.9	329	3.93628	3.68878	-0.0426237	-0.169695	0.204437	1.38381
Lx5c	LINE	L1	chrX	159352584	159352946	-	460.1	16422	10.2549	10.4109	-0.0127582	0.196416	-0.398789	0.0175681
(CGGG)n	Simple_repeat	Simple_repeat	chrX	159372112	159372148	+	33.3	137	0	0	0	0	0	0
B1F1	SINE	Alu	chrX	159385812	159385946	+	109	19678	12.4562	12.4121	0.00517605	0.00343424	0.0288581	-0.0879196
(TGAA)n	Simple_repeat	Simple_repeat	chrX	159487211	159487236	+	41.6	3388	0	3.14053	0	0	-1.79608	0
MERV1_LTR	LTR	ERV1	chrX	159510180	159510586	+	321.2	615	4.21166	4.60924	0	0	-0.795563	-0.683464
MERV1_I-int	LTR	ERV1	chrX	159510587	159514954	+	701	1365	7.16605	6.73297	-0.785407	-0.279557	0.222334	0.100301
MMTV-int	LTR	ERVK	chrX	159520243	159520310	+	980.5	35	2.4203	0	0	0	0	0
RMER17C-int	LTR	ERVK	chrX	159526167	159527844	+	381.9	1940	8.78613	8.80559	-0.470482	0.610773	-0.169509	0.0438914
MLTR25A	LTR	ERVK	chrX	159528219	159528503	+	424	2168	6.61259	6.16923	0.0668613	0.0464932	1.20445	2.08077
LTR40c	LTR	ERVL	chrX	159549459	159549674	-	211	248	0	1.55557	0	0	0.204437	1.0808
L1M2	LINE	L1	chrX	159586647	159586922	-	293.2	18488	10.2374	10.3868	-0.437627	0.133276	-0.213449	-0.132656
B1_Mus1	SINE	Alu	chrX	159590724	159590871	-	133.3	95081	13.4298	13.4253	0.00206829	0.1114	-0.237381	0.00900213
MER77	LTR	ERVL	chrX	160078521	160079001	-	246.7	570	5.60746	6.21327	0.0827359	0.0623606	0.0974186	-0.372562
MER91A	DNA	hAT-Tip100	chrX	160497169	160497359	-	115.6	370	0	2.96326	0	0	-1.61881	0
MLT1A	LTR	ERVL-MaLR	chrX	160529079	160529329	+	190	4950	6.84623	7.48489	0.750473	0.226173	-0.436358	-0.835464
MTB_Mm-int	LTR	ERVL-MaLR	chrX	160885734	160886769	+	647.1	379	0	2.96326	0	0	0	0
LTR81C	LTR	Gypsy	chrX	160901608	160901827	+	181	99	0	1.55557	0	0	0	0
RLTR13D1	LTR	ERVK	chrX	161053807	161054592	+	573.1	255	3.69713	3.63888	0	1.46287	0	0
Tigger7	DNA	TcMar-Tigger	chrX	161175827	161176275	+	209.7	5206	6.77554	7.25301	1.12739	1.60232	-0.701864	-0.223561
ORR1D1-int	LTR	ERVL-MaLR	chrX	161250317	161251674	-	466	1715	7.44593	7.337	-0.123282	0.342031	-0.546747	0.485175
MER3	DNA	hAT-Charlie	chrX	161365725	161365861	-	133.1	2967	7.76334	8.05086	0.127381	-0.0116488	-0.603671	-0.815921
MER45A	DNA	hAT-Tip100	chrX	161850530	161850661	-	121.6	769	0	0	0	0	0	0
MLTR31C_MM	LTR	ERVK	chrX	162164096	162164706	-	389	227	0	0	0	0	0	0
LTR105_Mam	LTR	ERVL	chrX	162735660	162735839	-	187.5	124	4.24162	2.25061	0	-1.57297	0	0
B3	SINE	B2	chrX	162789218	162789413	-	167.1	148427	13.2348	13.4032	0.0668803	0.288438	-0.167757	0.0100189
MT2B2	LTR	ERVL	chrX	162789745	162789886	-	188	3655	10.2433	10.2257	0.223489	0.254583	-0.143567	0.29346
B1_Mur1	SINE	Alu	chrX	162807140	162807295	-	122.9	38058	11.6629	11.8476	0.32215	0.244905	-0.157194	-0.0390572
MLT1J2	LTR	ERVL-MaLR	chrX	162812203	162812422	-	170.3	1110	4.84434	6.18453	0.751331	0	-0.88451	-1.0555
L1ME3B	LINE	L1	chrX	162813803	162814081	+	225.5	735	6.95091	7.20594	1.10853	0.341548	-0.322917	0.373706
(GAGAA)n	Simple_repeat	Simple_repeat	chrX	162822677	162822766	+	110.8	1656	4.80364	4.67399	-0.651919	-1.57297	-2.21112	-0.0533038
L1MC2	LINE	L1	chrX	162826142	162826391	-	285.4	2252	6.58085	6.87139	0.672347	0.712796	-1.79219	-0.169154
MER5B	DNA	hAT-Charlie	chrX	162864838	162864877	-	107.3	5140	7.71407	7.7767	-0.572342	0.547757	0.260917	0.758148
RLTR31B_Mm	LTR	ERVK	chrX	162879729	162879895	+	361.4	349	0	1.55557	0	0	0.204437	1.74867
ORR1D1	LTR	ERVL-MaLR	chrX	162939073	162939468	-	235.8	21507	9.59287	9.92688	0.25754	0.588836	-0.0645102	-0.173705
RLTR10F	LTR	ERVK	chrX	162951580	162951890	-	282.2	482	1.78771	1.55557	0	0	0	0
MER72	LTR	ERV1	chrX	163514143	163514214	-	100.4	9	0	0	0	0	0	0
MER96	DNA	hAT-Tip100	chrX	163517482	163517650	+	117.4	104	2.25061	2.25061	0	0	0	0
LTR48	LTR	ERV1	chrX	163850522	163851039	-	163.1	651	6.40588	5.74335	-1.3236	-0.370699	0	0.673076
MER112	DNA	hAT-Charlie	chrX	163922685	163922895	+	139.2	358	5.8847	5.74359	-0.937993	0.926411	0.111243	0.851068
4.5SRNA	scRNA	scRNA	chrX	163951413	163951475	+	69.9	1517	7.49548	7.74739	0.406041	0.85294	-1.17011	-0.880763
MER58A	DNA	hAT-Charlie	chrX	163953138	163953302	+	155.4	3714	12.1621	11.868	-0.0719467	-0.09245	-0.198254	-0.0892588
(TCTTG)n	Simple_repeat	Simple_repeat	chrX	163960401	163960432	+	65.5	114	0	1.55557	0	0	0	0
MER70B	LTR	ERVL	chrX	163962738	163962886	+	229.4	254	0	0	0	0	0	0
MER70A	LTR	ERVL	chrX	163962879	163963246	-	282.8	184	3.33795	3.41113	0	-0.169695	-1.21112	0
RLTR19C	LTR	ERVK	chrX	163964246	163964600	-	333.4	248	4.27466	4.73735	-1.4459	0	-1.85757	-2.5526
MER57-int	LTR	ERV1	chrX	163978163	163978271	+	135.7	202	3.84435	4.30372	0.751358	0	0.241661	0.708605
RLTR18B	LTR	ERVK	chrX	164047604	164048112	+	320.8	989	5.6422	4.72603	-0.666938	-1.9394	2.11124	0.798834
LTRIS2	LTR	ERV1	chrX	164048342	164048877	+	458.5	1423	9.8964	10.0342	-0.0915967	-0.674445	-0.599963	-1.26358
RLTR1B-int	LTR	ERV1	chrX	164049199	164051869	+	707.3	798	12.1621	12.4062	0.186763	-0.325785	0.14984	-0.645818
RMER16-int	LTR	ERVK	chrX	164051861	164052583	+	653.8	2599	9.23224	9.46317	0.109358	-0.930287	0.885718	1.05241
RLTR30D2_MM	LTR	ERV1	chrX	164060211	164060730	-	352.6	741	5.46031	5.44339	1.58994	3.12782	2.52605	1.9467
(CCG)n	Simple_repeat	Simple_repeat	chrX	164072120	164072182	+	57.7	889	10.474	10.3214	0.226884	0.436402	0.0407078	-0.25479
RLTR19	LTR	ERVK	chrX	164074597	164075039	+	303.2	944	5.43343	5.30893	-1.77305	-1.45368	-1.40999	-1.85524
Tigger17	DNA	TcMar-Tigger	chrX	164282450	164282688	+	169.5	315	0	2.55557	0	0	0	0
MLT2C2	LTR	ERVL	chrX	164283702	164283740	-	197.3	651	3.09974	3.85316	0	0	-1.21112	0
RLTRETN_Mm	LTR	ERVK	chrX	164284917	164285251	-	310	1355	5.39528	4.4975	-1.65192	-2.57297	0.426606	1.26611
LTR16A2	LTR	ERVL	chrX	164301299	164301590	-	203.8	416	3.09974	3.52509	0	0	0	0
RMER13A2	LTR	ERVK	chrX	164303782	164304524	+	460.1	1473	3.63964	4.97761	1.38395	0	-0.409668	0.0106278
LTR33C	LTR	ERVL	chrX	164366805	164366972	-	197.9	232	3.61357	3.67429	0	0.363678	-1.21112	-1.20112
ID	SINE	ID	chrX	164372642	164372658	-	59.3	8022	8.92852	9.00402	-0.193389	-0.0222127	-0.186807	-0.302582
MER106B	DNA	hAT-Charlie	chrX	164374759	164374813	+	183.4	242	1.93124	1.93124	0	0	0	0
MTEb	LTR	ERVL-MaLR	chrX	164397506	164397896	+	208.3	10811	6.83336	7.19269	0.995839	0.40339	-0.232146	-0.0970385
RLTR41B	LTR	ERV1	chrX	164403002	164403407	+	295.8	98	0	0	0	0	0	0
RLTR24B_MM	LTR	ERV1	chrX	164406522	164406607	-	192.2	1018	0	0	0	0	0	0
IAPEy-int	LTR	ERVK	chrX	164891280	164893999	-	3099.7	755	3.31554	3.98503	0	0	1.11124	1.77397
RMER17C2	LTR	ERVK	chrX	164944130	164944214	-	207.2	3413	7.0674	7.26801	-0.343289	0.0517778	0.158901	-0.34876
MER77B	LTR	ERVL	chrX	164952975	164953325	-	247.5	505	3.41972	4.42221	0	0	-1.66469	-0.485315
ORR1F	LTR	ERVL-MaLR	chrX	164988845	164989119	+	209.1	23086	9.57211	9.52065	-0.317321	-0.341407	-0.55279	0.10966
RMER17C	LTR	ERVK	chrX	164990624	164991043	+	260.9	6479	8.58481	8.36272	-0.529589	0.148043	0.430318	0.857855
L1MEg2	LINE	L1	chrX	165014477	165014851	+	199.8	112	2.25061	2.25061	0	0	0	0
MLT1G-int	LTR	ERVL-MaLR	chrX	165141235	165141460	+	266.2	39	0	0	0	0	0	0
(TAAAAA)n	Simple_repeat	Simple_repeat	chrX	166458348	166458368	+	31.2	777	0	0	0	0	0	0
MER119	DNA	hAT-Charlie	chrX	166474336	166474468	+	212.2	404	2.78398	2.78398	0	0	0	0
(TAGTG)n	Simple_repeat	Simple_repeat	chrX	166523297	166523317	+	91.2	156	4.38474	3.59509	-0.760726	-0.354425	0	0
MER57C2	LTR	ERV1	chrX	166573227	166573512	-	193.6	415	0	0	0	0	0	0
MER31B	LTR	ERV1	chrX	167329203	167329442	+	217.5	558	0	2.55557	0	0	0.204437	0
MTEa	LTR	ERVL-MaLR	chrX	168653082	168653429	-	221.1	20061	9.64003	9.89503	0.435589	0.347078	-0.4223	-0.455091
RLTR20B1	LTR	ERVK	chrX	168893143	168893675	-	310.9	668	1.93124	2.7556	0	0	1.20444	0
MLT2B4	LTR	ERVL	chrX	169316001	169316218	+	220.8	1871	4.65595	4.95896	0	0.897659	1.13037	0.0286221
RMER6A	LTR	ERVK	chrX	169325951	169326492	-	449.8	3983	8.17774	8.56818	-0.00622291	0.370434	-0.682859	-0.456453
MLTR11A	LTR	ERVK	chrX	169351617	169352173	+	327.5	2124	6.97863	7.56271	0.53514	1.60547	-0.289822	-0.475857
MER99	DNA	hAT?	chrX	169565417	169565684	-	224.7	198	2.37768	2.37768	0	0	0	0

## Sheet: ChrX stats
Class I	Sample	Repeats in class with fold-change greater than 1 (obs)	Total repeats with fold-change greater than 1 (obs)	Total repeats in class (exp)	Total Repeats (exp)	Exp ratio	Obs ratio	Obs/Exp	p-value each sample (Chi2)	p- value all samples (Chi2)	p-value all samples, corrected for multiple testing	Comments
DNA	Day3 shSetdb1.4 vs Nons	16	138	133	1019	0.13052	0.131148	1.00481	0.611201	0.733744	1
	Day3 shSetdb1.6 vs Nons	15	129	133	1019	0.13052	0.131579	1.00811	0.631128
	Day5 shSetdb1.4 vs Nons	17	142	133	1019	0.13052	0.136	1.04198	0.70239
	Day5 shSetdb1.6 vs Nons	14	131	133	1019	0.13052	0.119658	0.916779	0.421675
DNA?	Day3 shSetdb1.4 vs Nons	0	138	2	1019	0.00196271	0	0	0.602403	0.786267	1
	Day3 shSetdb1.6 vs Nons	0	129	2	1019	0.00196271	0	0	0.614491
	Day5 shSetdb1.4 vs Nons	0	142	2	1019	0.00196271	0	0	0.597191
	Day5 shSetdb1.6 vs Nons	0	131	2	1019	0.00196271	0	0	0.61176
LINE	Day3 shSetdb1.4 vs Nons	21	138	143	1019	0.140334	0.179487	1.279	0.688821	0.398382	1
	Day3 shSetdb1.6 vs Nons	18	129	143	1019	0.140334	0.162162	1.15555	0.979162
	Day5 shSetdb1.4 vs Nons	18	142	143	1019	0.140334	0.145161	1.0344	0.641453
	Day5 shSetdb1.6 vs Nons	12	131	143	1019	0.140334	0.10084	0.718576	0.108318
Low_complexity	Day3 shSetdb1.4 vs Nons	0	138	10	1019	0.00981354	0	0	0.242209	0.147774	1
	Day3 shSetdb1.6 vs Nons	0	129	10	1019	0.00981354	0	0	0.258179
	Day5 shSetdb1.4 vs Nons	0	142	10	1019	0.00981354	0	0	0.235499
	Day5 shSetdb1.6 vs Nons	0	131	10	1019	0.00981354	0	0	0.254521
LTR	Day3 shSetdb1.4 vs Nons	82	138	515	1019	0.505397	1.46429	2.8973	0.0369264	2.32618e-07	1.67485e-05	Significantly over-represented
	Day3 shSetdb1.6 vs Nons	78	129	515	1019	0.505397	1.52941	3.02616	0.0241495
	Day5 shSetdb1.4 vs Nons	89	142	515	1019	0.505397	1.67925	3.32262	0.00382085
	Day5 shSetdb1.6 vs Nons	89	131	515	1019	0.505397	2.11905	4.19283	6.80256e-05
LTR?	Day3 shSetdb1.4 vs Nons	0	138	2	1019	0.00196271	0	0	0.602403	0.786267	1
	Day3 shSetdb1.6 vs Nons	0	129	2	1019	0.00196271	0	0	0.614491
	Day5 shSetdb1.4 vs Nons	0	142	2	1019	0.00196271	0	0	0.597191
	Day5 shSetdb1.6 vs Nons	0	131	2	1019	0.00196271	0	0	0.61176
Other	Day3 shSetdb1.4 vs Nons	2	138	4	1019	0.00392542	0.0147059	3.74632	0.0471161	0.137123	1
	Day3 shSetdb1.6 vs Nons	0	129	4	1019	0.00392542	0	0	0.475843
	Day5 shSetdb1.4 vs Nons	0	142	4	1019	0.00392542	0	0	0.454419
	Day5 shSetdb1.6 vs Nons	0	131	4	1019	0.00392542	0	0	0.472443
RC	Day3 shSetdb1.4 vs Nons	0	138	1	1019	0.000981354	0	0	0.712736	0.912152	1	We don't consider this a repeat class as there is only one repeat within it
	Day3 shSetdb1.6 vs Nons	0	129	1	1019	0.000981354	0	0	0.721858
	Day5 shSetdb1.4 vs Nons	0	142	1	1019	0.000981354	0	0	0.708789
	Day5 shSetdb1.6 vs Nons	0	131	1	1019	0.000981354	0	0	0.719801
RNA	Day3 shSetdb1.4 vs Nons	0	138	1	1019	0.000981354	0	0	0.712736	0.912152	1	We don't consider this a repeat class as there is only one repeat within it
	Day3 shSetdb1.6 vs Nons	0	129	1	1019	0.000981354	0	0	0.721858
	Day5 shSetdb1.4 vs Nons	0	142	1	1019	0.000981354	0	0	0.708789
	Day5 shSetdb1.6 vs Nons	0	131	1	1019	0.000981354	0	0	0.719801
rRNA	Day3 shSetdb1.4 vs Nons	0	138	2	1019	0.00196271	0	0	0.602403	0.202981	1
	Day3 shSetdb1.6 vs Nons	1	129	2	1019	0.00196271	0.0078125	3.98047	0.137374
	Day5 shSetdb1.4 vs Nons	1	142	2	1019	0.00196271	0.0070922	3.61348	0.171429
	Day5 shSetdb1.6 vs Nons	0	131	2	1019	0.00196271	0	0	0.61176
Satellite	Day3 shSetdb1.4 vs Nons	0	138	6	1019	0.00588813	0	0	0.365949	0.362033	1
	Day3 shSetdb1.6 vs Nons	0	129	6	1019	0.00588813	0	0	0.382059
	Day5 shSetdb1.4 vs Nons	0	142	6	1019	0.00588813	0	0	0.359092
	Day5 shSetdb1.6 vs Nons	0	131	6	1019	0.00588813	0	0	0.378394
scRNA	Day3 shSetdb1.4 vs Nons	1	138	3	1019	0.00294406	0.00729927	2.47932	0.350901	0.484325	1
	Day3 shSetdb1.6 vs Nons	0	129	3	1019	0.00294406	0	0	0.537119
	Day5 shSetdb1.4 vs Nons	1	142	3	1019	0.00294406	0.0070922	2.40898	0.367392
	Day5 shSetdb1.6 vs Nons	0	131	3	1019	0.00294406	0	0	0.53398
Simple_repeat	Day3 shSetdb1.4 vs Nons	15	138	144	1019	0.141315	0.121951	0.862974	0.27132	0.288183	1
	Day3 shSetdb1.6 vs Nons	15	129	144	1019	0.141315	0.131579	0.931104	0.414331
	Day5 shSetdb1.4 vs Nons	15	142	144	1019	0.141315	0.11811	0.835794	0.222238
	Day5 shSetdb1.6 vs Nons	16	131	144	1019	0.141315	0.13913	0.984541	0.52862
SINE	Day3 shSetdb1.4 vs Nons	0	138	36	1019	0.0353288	0	0	0.0245703	0.000188869	0.0135986	Significantly under-represented
	Day3 shSetdb1.6 vs Nons	0	129	36	1019	0.0353288	0	0	0.0297391
	Day5 shSetdb1.4 vs Nons	0	142	36	1019	0.0353288	0	0	0.0225816
	Day5 shSetdb1.6 vs Nons	0	131	36	1019	0.0353288	0	0	0.0285001
SINE?	Day3 shSetdb1.4 vs Nons	0	138	1	1019	0.000981354	0	0	0.712736	0.912152	1	We don't consider this a repeat class as there is only one repeat within it
	Day3 shSetdb1.6 vs Nons	0	129	1	1019	0.000981354	0	0	0.721858
	Day5 shSetdb1.4 vs Nons	0	142	1	1019	0.000981354	0	0	0.708789
	Day5 shSetdb1.6 vs Nons	0	131	1	1019	0.000981354	0	0	0.719801
snRNA	Day3 shSetdb1.4 vs Nons	1	138	5	1019	0.00490677	0.00729927	1.48759	0.694079	0.633665	1
	Day3 shSetdb1.6 vs Nons	1	129	5	1019	0.00490677	0.0078125	1.59219	0.643753
	Day5 shSetdb1.4 vs Nons	0	142	5	1019	0.00490677	0	0	0.402717
	Day5 shSetdb1.6 vs Nons	0	131	5	1019	0.00490677	0	0	0.421562
tRNA	Day3 shshSetdb1.4 vs Nons	0	138	6	1019	0.00588813	0	0	0.365949	0.473323	1
	Day3 shshSetdb1.6 vs Nons	1	129	6	1019	0.00588813	0.0078125	1.32682	0.782019
	Day5 shshSetdb1.4 vs Nons	0	142	6	1019	0.00588813	0	0	0.359092
	Day5 shshSetdb1.6 vs Nons	0	131	6	1019	0.00588813	0	0	0.378394
Unknown	Day3 shSetdb1.4 vs Nons	0	138	5	1019	0.00490677	0	0	0.409424	0.552895	1
	Day3 shSetdb1.6 vs Nons	0	129	5	1019	0.00490677	0	0	0.425129
	Day5 shSetdb1.4 vs Nons	1	142	5	1019	0.00490677	0.0070922	1.44539	0.715727
	Day5 shSetdb1.6 vs Nons	0	131	5	1019	0.00490677	0	0	0.421562

## Sheet: All Chr fold changes
Name	Class I	Class II	chr	start	end	strand	Length	Copies	Day3 average expression (log2)	Day5 average expression (log2)	Day3 shSetdb1.4 vs Nons (log2)	Day3 shSetdb1.6 vs Nons (log2)	Day5 shSetdb1.4 vs Nons (log2)	Day5 shSetdb1.6 vs Nons (log2)
tRNA-Leu-TTA(m)	tRNA	tRNA	chrM	2677	2750	+	65	2	6.20287	5.95847	0.22742	-0.0499497	0.22009	0.286953
tRNA-Gln-CAA_	tRNA	tRNA	chrM	3772	3842	-	63.6	5	0.610858	1.95277	-0.925062	0	0.0414586	-0.306623
tRNA-Ser-TCA(m)	tRNA	tRNA	chrM	6870	6938	-	65	5	0	0	0	0	0	0
GSAT_MM	Satellite	Satellite	chrUn_JH584304	60179	60873	+	2536.6	87	4.46566	4.96823	0.0546952	0.515547	-0.623028	-0.222768
IAPLTR4_I	LTR	ERVK	chr18	3040388	3041838	+	557.9	183	0.836328	-0.185245	-2.58473	-0.92249	0.177316	1.58767
IAPLTR3-int	LTR	ERVK	chr18	3045976	3046506	+	966.3	1773	3.93205	3.82941	-0.0315281	-0.353434	0.191047	0.637315
MMETn-int	LTR	ERVK	chr1	3151010	3155394	-	1515.5	980	9.91069	10.0046	1.06093	0.0797345	0.858405	1.07761
RMER17D	LTR	ERVK	chr7	3155804	3156066	+	400	1166	8.65206	8.37174	-0.0717047	0.0328053	-0.0655997	0.153793
MER51-int	LTR	ERV1	chr17	3199122	3199707	+	173.1	7	1.12256	1.22784	-0.419462	-1.63779	-1.98487	-3.25496
L1M3b	LINE	L1	chr5	3302895	3303261	-	286.2	169	3.09536	3.06638	-0.884738	0.82358	-0.47747	-0.266269
MER66A	LTR	ERV1	chr15	3322731	3322836	-	87.6	5	0	0	0	0	0	0
(CATTT)n	Simple_repeat	Simple_repeat	chr10	3369451	3369630	+	40.1	109	-2.50909	-2.50909	0	0	0	0
RLTR13C1	LTR	ERVK	chr9	3388834	3389786	-	712.4	309	6.62684	6.25947	-0.135393	-0.754277	0.352704	0.400562
ORR1A2-int	LTR	ERVL-MaLR	chr9	3413835	3414674	-	828.9	2132	9.46004	9.404	0.102537	-0.124892	-0.157015	0.0529579
MLT1E	LTR	ERVL-MaLR	chr12	3432568	3432876	-	216.8	534	4.95099	5.05661	-0.117134	-0.48863	-0.0254123	-0.0665869
L1MEd	LINE	L1	chr2	3454679	3454854	-	217	3245	8.18704	8.24136	-0.010558	0.195844	0.143988	0.281186
(TTTTTG)n	Simple_repeat	Simple_repeat	chr8	3456118	3456152	+	38.5	7840	7.85346	7.84263	-0.00387011	0.121276	0.0935495	-0.0166626
ERVB7_2-LTR_MM	LTR	ERVK	chr19	3456819	3456877	+	302.3	425	6.90885	7.01531	0.293584	0.458952	-0.125881	0.100142
(CCCCAA)n	Simple_repeat	Simple_repeat	chr8	3496950	3497027	+	65.2	88	4.15844	4.20802	-0.446587	-0.537695	-0.0325124	-0.253742
(TGAA)n	Simple_repeat	Simple_repeat	chr19	3513565	3513625	+	41.6	3388	4.99172	5.22076	0.568773	0.50176	-0.0196919	-0.0650573
(CAGCG)n	Simple_repeat	Simple_repeat	chr8	3587733	3587766	+	51.3	12	-2.1987	-2.1987	0	0	0	0
Charlie15a	DNA	hAT-Charlie	chr11	3642956	3643127	-	123.7	217	5.73665	6.09242	-0.299485	0.0898837	0.0757252	-0.0755512
UCON28a	Unknown	Unknown	chr1	3665182	3665292	+	177.9	87	-0.372393	-0.31085	-0.262806	0	-0.150243	-0.251036
(TAAG)n	Simple_repeat	Simple_repeat	chr7	3700338	3700366	+	56.1	640	1.45646	1.28737	0.0949056	-0.000806501	0.201262	1.14297
RLTR41B	LTR	ERV1	chr16	3778378	3778501	+	295.8	98	2.29783	2.23251	0.951825	-0.0636028	1.11176	1.54471
RLTR1	LTR	ERV1	chr4	3866052	3866683	+	227.6	62	0	0	0	0	0	0
LTR37-int	LTR	ERV1	chr13	3882790	3883047	+	253.3	239	6.10141	6.08652	0.211191	-0.0555425	-0.239797	-0.00989904
MTB_Mm	LTR	ERVL-MaLR	chr11	3979541	3979639	-	312.8	4963	8.66192	8.78412	0.176989	0.196772	-0.161423	0.00487411
LTR90A	LTR	LTR	chr12	4022787	4023144	+	150.3	99	-0.0767874	-2.75796	0	0	1.56366	2.82903
IAPLTR1_Mm	LTR	ERVK	chr11	4048950	4049321	-	368.5	1492	4.38091	4.38251	-0.373486	-0.147527	0.0157031	0.644227
RLTR46A2	LTR	ERVK	chr9	4266626	4266947	+	290.7	58	2.7486	3.06143	1.26391	0.407533	0.741721	0.493225
RLTR47	LTR	ERVK	chr18	4393510	4393930	-	330.6	209	2.83485	2.96483	0.41264	-0.0372402	0.159221	-0.153363
RLTR20B2	LTR	ERVK	chr10	4415685	4416133	-	301.8	880	5.73442	5.49668	-0.40222	-0.12301	4.07041e-05	0.487469
RMER20C_Mm	LTR	ERVK	chr10	4445782	4446246	+	327.1	1595	5.71304	5.81966	0.149613	0.03395	-0.208618	0.0428477
L1M2	LINE	L1	chr8	4527826	4528446	-	293.2	18488	9.47598	9.68283	0.231679	0.45254	-0.213902	0.029652
MRLTR33	LTR	ERVK	chr8	4629614	4629820	+	224.5	624	6.83752	6.79274	0.183816	-0.438114	-0.0350202	0.0566309
RLTR12A	LTR	ERVK	chr11	4690366	4690682	-	352.1	829	5.54463	5.71448	0.360908	0.351596	0.146677	0.301322
RLTR1D2_MM	LTR	ERV1	chr8	4735224	4735873	+	492.8	192	4.44264	4.27518	0.23371	0.0720349	0.574249	0.721402
(CCCCCT)n	Simple_repeat	Simple_repeat	chr6	4754250	4754276	+	48.8	979	6.10395	6.03988	0.109084	0.118131	0.397032	0.504151
(CACCAT)n	Simple_repeat	Simple_repeat	chr6	4756110	4756286	+	89.1	1005	9.59725	9.64846	0.0425591	-0.045103	0.0872784	-0.0928636
(ATAAG)n	Simple_repeat	Simple_repeat	chr6	4759698	4759866	+	53.4	50	7.97373	8.41844	-0.0489707	-0.319272	0.0671436	-0.22718
RMER6B	LTR	ERVK	chr1	4867640	4868052	-	297.4	1360	6.90421	7.0319	-0.0194371	0.159367	-0.111649	-0.0252423
tRNA-Ser-AGY	tRNA	tRNA	chr19	5038304	5038385	+	64	15	-1.34556	-1.34556	0	0	0	0
LTR108c_Mam	LTR	ERVL	chr1	5098407	5098875	-	232.5	15	-1.56419	-1.04097	0	0	0	-0.213474
(GGATG)n	Simple_repeat	Simple_repeat	chr15	5098704	5098882	+	106.9	139	0.441129	1.09097	-0.69645	0.682772	-0.389023	-0.986169
L1ME2z	LINE	L1	chr15	5179771	5179877	+	233.6	1533	6.81357	7.03793	-0.104894	0.381065	0.038711	0.292567
L1ME2	LINE	L1	chr15	5221922	5222479	-	269.3	2633	7.39578	7.56183	0.0124398	0.200512	-0.163492	0.0784746
HAL1_SS	LINE	L1	chr17	5344091	5344410	-	259.7	79	3.80531	4.15271	-0.0942025	0.334698	0.192266	-0.386085
tRNA-Val-GTY	tRNA	tRNA	chr17	5412771	5412814	-	58.3	18	-2.1987	-2.1987	0	0	0	0
RLTR19	LTR	ERVK	chr11	5818092	5818599	+	303.2	944	8.4131	8.41793	-0.0343692	0.0847569	-0.0395572	-0.01934
(TAGTG)n	Simple_repeat	Simple_repeat	chr17	6062246	6062293	+	91.2	156	1.72676	1.20132	0.349198	-0.776037	1.33198	3.03177
MMAR1	DNA	TcMar-Mariner	chr17	6122341	6122567	+	344.2	309	6.14797	6.43846	-0.0883249	0.366536	-0.319425	-0.0274865
(CTTAA)n	Simple_repeat	Simple_repeat	chr3	6281650	6281673	+	74	6	0	0	0	0	0	0
MER47B	DNA	TcMar-Tigger	chr7	6306325	6306541	-	210.2	509	5.95485	5.75355	0.0830387	-0.137306	-0.00479161	-0.0930381
L1MD1	LINE	L1	chr11	6392381	6393218	-	294	2268	7.22995	7.55638	-0.111318	-0.0805231	-0.215298	-0.0733188
RLTR13B3	LTR	ERVK	chr17	6449521	6450451	+	816.6	265	3.4929	3.59624	0.154598	0.476889	-0.0717234	0.265764
MLT1F1-int	LTR	ERVL-MaLR	chr18	6477786	6477958	-	265.9	89	0.934957	0.879575	0.989927	-0.640069	-2.15024	-0.138561
(ATTTG)n	Simple_repeat	Simple_repeat	chr13	6565943	6565969	+	34.5	141	-0.943879	-0.943879	0	0	0	0
MER46C	DNA	TcMar-Tigger	chr13	6594177	6594371	-	162.3	788	7.26025	7.14267	0.0659018	0.365446	0.0320611	-0.0546348
L1ME4a	LINE	L1	chr7	6703974	6704050	+	207.1	1560	9.3418	9.37705	-0.0302082	-0.0197634	-0.0902034	-0.0632072
tRNA-Ile-ATA	tRNA	tRNA	chr1	6962223	6962268	-	47.2	26	0	0	0	0	0	0
MLT1E2	LTR	ERVL-MaLR	chr11	7172210	7172570	-	231.2	1821	7.80829	7.96941	-0.165151	0.0291818	0.0136464	0.112464
MYSERV6-int	LTR	ERVK	chr19	7367631	7368031	-	549	3183	8.8546	8.94364	0.208904	-0.0175114	-0.0205054	0.0737535
MER83A-int	LTR	ERV1	chr1	7650418	7650537	-	119	1	0	0	0	0	0	0
RMER16B2	LTR	ERVK	chr10	7697698	7697817	-	282.4	329	5.2926	5.39815	0.286274	0.200502	-0.422264	0.117782
(CAGAT)n	Simple_repeat	Simple_repeat	chr13	7713753	7713775	+	83.1	10	0	0	0	0	0	0
L1MA7	LINE	L1	chr10	7822594	7822744	-	262	3250	7.12562	7.28405	0.159973	-0.113172	-0.376553	-0.0229622
RLTR20A4	LTR	ERVK	chrX	7893761	7893845	+	78.7	11527	8.46004	8.62073	0.0228877	0.0581614	0.0435658	-0.0557764
Charlie4	DNA	hAT-Charlie	chr14	7935516	7935759	+	165	161	2.47309	3.16776	1.9065	2.27516	-0.427816	-0.81139
LTR44	LTR	ERV1	chr17	7960017	7960121	-	71.3	3	0	0	0	0	0	0
MLT1J2	LTR	ERVL-MaLR	chr14	7961146	7961416	-	170.3	1110	6.39604	6.1246	-0.218747	0.289775	-0.240818	0.300926
MER68B	LTR	ERVL	chrX	8123608	8123688	+	220.5	237	4.78474	4.92439	0.235553	-0.0345225	-0.14567	-0.019949
Lx3_Mus	LINE	L1	chr9	8143198	8149197	-	694.3	12651	8.90946	9.09227	0.477942	0.302507	-0.18912	0.198
MLT2B5	LTR	ERVL	chr6	8256028	8256254	-	191	442	6.94574	6.9862	-0.126607	0.260839	0.0607306	0.0661772
MLT1L	LTR	ERVL-MaLR	chr14	8296391	8296615	-	178.3	1535	6.42011	6.49668	0.085036	0.230154	-0.132025	0.0650661
(GCCTAA)n	Simple_repeat	Simple_repeat	chr12	8341844	8341907	+	108.5	25	-2.66353	-2.75796	0	0	0.471652	-0.213474
MTEa	LTR	ERVL-MaLR	chr5	8414289	8414484	-	221.1	20061	10.1889	10.1808	-0.0241219	0.201927	-0.174552	-0.0978581
SYNREP_MM	Satellite	Satellite	chr12	8607323	8607518	+	1415.6	75	-0.287184	-0.846843	0	1.07728	0	0
(CATGC)n	Simple_repeat	Simple_repeat	chr15	8643610	8643641	+	114	43	-0.523878	-0.523878	0	0	0	0
RLTR28	LTR	ERVL	chr19	8824903	8824979	-	372.4	1949	7.82723	7.85573	-0.0964786	-0.0561558	-0.138663	-0.0149909
MamRep4096	DNA	hAT?	chr10	8842665	8842887	+	169.3	180	1.45268	1.90888	0.815416	-0.507376	-1.16015	-1.30836
(TTGTG)n	Simple_repeat	Simple_repeat	chr15	9103111	9103277	+	73.4	185	3.67706	3.62527	-0.324065	0.0825248	0.095236	-0.0421277
RLTR12H	LTR	ERVK	chr16	9152597	9153161	+	341.4	188	4.2569	4.18798	-0.114275	-0.237029	-0.284173	-0.220638
IAPEY3_LTR	LTR	ERVK	chr11	9236328	9236620	+	302	553	3.82028	3.79674	0.615236	0.559788	0.607008	0.653594
Eulor6D	DNA?	DNA?	chr3	9249886	9250055	+	151.1	47	-0.960628	-0.595823	0	0	0	1.87077
IAP1-MM_LTR	LTR	ERVK	chrX	9328933	9329226	+	272.6	420	4.81459	4.81587	0.153455	1.18215	0.536909	1.18152
RLTR24B_MM	LTR	ERV1	chr19	9864879	9865291	-	192.2	1018	5.38238	5.51271	0.117904	0.41113	-0.308803	-0.085616
Lx7	LINE	L1	chr19	9867983	9868896	+	404.1	40190	10.9944	11.3399	0.122745	0.0139558	0.0631124	0.0323775
(CTCCG)n	Simple_repeat	Simple_repeat	chr19	9876605	9876715	+	68.6	27	6.67007	6.6461	0.181553	-0.139489	-0.358948	-0.112374
(TAATG)n	Simple_repeat	Simple_repeat	chr15	9972104	9972142	+	55.3	45	0	0	0	0	0	0
MT2B	LTR	ERVL	chr18	10016516	10016533	+	127.4	13977	10.9531	10.9932	0.0577763	0.0305679	-0.0125375	-0.0224262
RLTR20B3A_MM	LTR	ERVK	chr16	10228411	10228953	-	320.5	843	5.75518	6.04663	0.295353	0.653605	-0.510363	-0.15923
RMER6A	LTR	ERVK	chr15	10475291	10475930	-	449.8	3983	9.75564	9.89664	0.254049	0.211675	-0.184315	-0.0981137
RLTR16C_MM	LTR	ERVK	chr18	10586529	10587035	+	377.4	360	4.6281	4.7261	-0.0420774	0.469119	-0.361533	0.0907793
Ricksha_0	DNA	MuDR	chr9	10660823	10661164	-	197.4	29	0	0	0	0	0	0
Eulor9B	DNA	DNA	chr4	10891013	10891217	-	147.1	14	0	0	0	0	0	0
LTR85b	LTR	Gypsy?	chr4	10920152	10920281	-	191.6	106	-2.1987	-0.962032	0	0	0	-1.21266
(CAAAA)n	Simple_repeat	Simple_repeat	chr4	10989121	10989167	+	36.2	21347	9.03931	9.11196	0.0598521	0.125322	0.036509	0.0401178
RLTR13B4	LTR	ERVK	chr4	11028359	11029216	+	739.7	412	3.07291	3.45961	0.8034	0.437413	-0.193563	0.455525
IAPLTR3	LTR	ERVK	chr16	11106065	11106124	+	330.8	959	2.71436	2.5718	0.890392	0.958906	0.573275	1.02352
Ricksha_b	DNA	MuDR	chr4	11125509	11125763	-	182.5	2	-0.564194	-0.564194	0	0	0	0
(CCG)n	Simple_repeat	Simple_repeat	chr16	11253937	11253987	+	57.7	889	10.9576	10.9406	0.0305821	0.0865793	-0.0842379	-0.0532243
L1MEg2	LINE	L1	chr12	11310019	11310232	+	199.8	112	1.13958	0.97208	0.490784	-0.300668	1.57589	0.367203
tRNA-Ser-TCG	tRNA	tRNA	chr14	11413884	11413965	-	81.8	5	0	0	0	0	0	0
(TTCGG)n	Simple_repeat	Simple_repeat	chr14	11456757	11456801	+	46.7	3	0	0	0	0	0	0
B4	SINE	B4	chr2	11479421	11479680	+	167.7	64020	12.1629	12.2918	0.0574045	0.168878	-0.129012	-0.0602583
RMER17B	LTR	ERVK	chr8	11524133	11524780	+	580.9	2898	7.69706	7.89501	0.332562	0.238603	-0.136811	0.315401
MER119	DNA	hAT-Charlie	chr4	11550220	11550396	+	212.2	404	5.06061	5.1418	0.577657	-0.273741	-0.212011	-0.0915374
(TTTTTA)n	Simple_repeat	Simple_repeat	chr16	11803705	11803732	+	31.7	776	1.4769	1.6036	0.154135	1.19996	-0.25212	-0.713652
MamGypLTR2c	LTR	Gypsy	chr18	11944484	11944687	-	148.8	110	2.96775	3.32565	-0.251769	-1.40833	-0.372003	-0.518317
RLTR51B_Mm	LTR	ERVK?	chr18	11962812	11963155	+	242	662	5.39051	5.34035	0.630152	-0.173182	0.421936	0.281489
MamGypLTR3	LTR	Gypsy	chr7	11980728	11980840	+	155.1	105	1.36728	1.11003	1.31277	1.39991	0	0
(TTGG)n	Simple_repeat	Simple_repeat	chr15	12179139	12179195	+	49.4	2679	5.41241	5.46964	-0.115489	0.32157	-0.0179221	-0.0826144
L1ME3F	LINE	L1	chr13	12182799	12183124	+	247.9	308	6.11263	6.25074	-0.230123	0.173499	0.173754	0.423249
(CAGGG)n	Simple_repeat	Simple_repeat	chr13	12186859	12186893	+	42.4	192	4.84998	4.9279	0.226258	0.226663	-0.253953	-0.166429
LTR69	LTR	ERVL	chr2	12356204	12356444	-	248.5	74	1.05114	1.26384	1.52832	0.0477107	-0.660937	0.0200444
LTR80B	LTR	ERVL	chr10	12407631	12407911	+	208.3	116	-0.553567	-1.94342	-0.69645	0	0	0
L1M4a1	LINE	L1	chr18	12501450	12501637	-	244.2	607	4.5603	4.73098	0.658894	0.3978	-0.367198	0.217765
L1_Rod	LINE	L1	chr5	12707475	12708259	-	372.8	11315	8.80731	8.92634	0.229623	0.228043	0.0481878	0.132209
LTR53B	LTR	ERVL	chr1	12715769	12715903	-	247.6	83	1.24509	0.498081	-0.855496	-0.759243	2.3323	0.786526
RMER16A2	LTR	ERVK	chr7	12833325	12833683	-	264.4	273	4.56441	4.50966	0.116733	-1.00389	-0.155344	0.278652
RLTR31B_Mm	LTR	ERVK	chr17	12897463	12898015	+	361.4	349	4.24907	4.17211	0.107651	0.411349	0.292939	0.619705
(CTAAG)n	Simple_repeat	Simple_repeat	chr9	12901820	12901840	+	28.6	9	0	0	0	0	0	0
tRNA-Leu-TTA	tRNA	tRNA	chr10	12922571	12922653	+	62.4	18	-2.66353	-1.75877	0	0	0	-0.900193
UCON28c	Unknown	Unknown	chr4	12982342	12982401	-	168.9	37	-1.92413	0	0	0	0	0
(CGAA)n	Simple_repeat	Simple_repeat	chr8	13056180	13056210	+	40.8	45	-2.1987	-2.1987	0	0	0	0
RLTR11A	LTR	ERVK	chr16	13119209	13119600	-	353.7	2655	9.33908	9.29252	0.11972	-0.166572	-0.0749423	0.0403244
LTR108d_Mam	LTR	ERVL	chr2	13245150	13245385	+	198.3	30	0.217231	0.204767	2.31766	0.464823	1.33198	0
Charlie1a	DNA	hAT-Charlie	chr9	13254009	13254938	-	278	2660	7.96918	8.35069	0.0878967	0.416124	-0.315626	-0.0706237
ERVB4_2-I_MM-int	LTR	ERVK	chrX	13302480	13303423	-	1530.8	313	5.49768	5.50009	0.440728	-0.180786	0.355201	0.50084
tRNA-Phe-TTY	tRNA	tRNA	chr13	13503154	13503188	-	46.6	47	-0.741381	0.0747338	0	0	-2.15024	-1.83537
(TCTA)n	Simple_repeat	Simple_repeat	chr13	13511471	13511531	+	97.3	14364	7.224	7.25895	-0.140898	0.363755	-0.0752444	0.110021
tRNA-Tyr-TAT	tRNA	tRNA	chr4	13614956	13615021	-	49	3	0	0	0	0	0	0
(CTTTG)n	Simple_repeat	Simple_repeat	chr16	13642168	13642213	+	55.5	373	0.571272	-0.245825	-1.60395	-0.859789	2.51839	2.63688
MamRep564	Unknown	Unknown	chr2	13653691	13653780	-	147	125	1.55696	1.63328	0.965964	1.08976	-1.45407	0.266123
LTR16E2	LTR	ERVL	chr16	13733579	13733689	-	198.3	423	2.0106	2.44586	1.78078	0.53386	-0.963326	-0.621655
LTRIS2	LTR	ERV1	chr16	13778266	13778817	+	458.5	1423	9.06394	9.26188	0.130961	-0.222409	0.15315	-0.195742
tRNA-Met-i	tRNA	tRNA	chr17	13849969	13850011	-	60.1	19	0	0	0	0	0	0
tRNA-Ala-GCA	tRNA	tRNA	chr8	13880640	13880712	+	60.8	749	6.61269	6.66907	-0.0595282	-0.244132	-0.309697	-0.161381
MER63C	DNA	hAT-Blackjack	chr13	13969771	13970172	+	329.2	414	4.27885	4.42292	0.91212	0.439774	-0.262177	0.336157
Tigger9b	DNA	TcMar-Tigger	chr2	14154201	14154754	+	217.9	360	5.3316	5.44174	-0.610113	0.00150594	-0.323976	-0.592192
Tigger16a	DNA	TcMar-Tigger	chr9	14330600	14330761	+	169.2	290	4.18451	4.93232	0.406877	0.389329	-0.173468	0.53816
Charlie10a	DNA	hAT-Charlie	chr19	14576337	14576558	+	139.7	61	0.775964	0.568032	-0.963597	-0.0180185	-0.754689	-0.251036
MLT1O-int	LTR	ERVL-MaLR	chr19	14619241	14619396	+	174	2	0	0	0	0	0	0
LTR33C	LTR	ERVL	chr18	14764154	14764293	-	197.9	232	2.73299	2.92603	-0.906238	-0.471695	-0.655551	-0.545289
MLT1-int	LTR	ERVL-MaLR	chr9	15242130	15242908	-	234.6	285	4.21697	4.38131	0.110121	0.434094	0.0821292	-0.0802071
RMER2	LTR	ERV1	chr17	15481263	15481649	-	356.1	2358	6.69394	6.83201	0.291458	0.336356	-0.216561	0.390283
RMER21A	LTR	ERV1	chr16	15816718	15816863	-	355.5	622	7.515	7.65656	0.0550874	0.103322	-0.074537	-0.135022
RLTR20A1	LTR	ERVK	chr1	15851143	15851642	+	238.3	98	2.18121	2.15931	-0.329815	0.480149	0.138004	0.230569
MER67C	LTR	ERV1	chr16	16024269	16024451	+	246.3	620	3.38174	3.7647	1.06785	1.44835	-1.14363	-0.251779
(CGGAA)n	Simple_repeat	Simple_repeat	chr7	16712154	16712207	+	85.2	5	0	-2.75796	0	0	0	1.58767
MER115	DNA	hAT-Tip100	chr12	16851138	16851356	+	193.9	521	4.62612	4.80694	-0.0622955	0.525876	-0.128192	-0.168341
MER4B-int	LTR	ERV1	chr7	17012328	17012494	+	184.9	52	-0.159235	1.2759	1.71965	0.464823	-1.30885	-1.41033
MER125	DNA	DNA	chr6	17563382	17563446	+	123.8	111	0	-2.75796	0	0	0	-0.213474
MLT1J1	LTR	ERVL-MaLR	chr13	17743127	17743212	-	157.5	1135	4.05927	4.1848	-0.114455	0.566067	0.161015	0.366323
MLTR25A	LTR	ERVK	chr11	17916131	17917293	+	424	2168	7.97732	7.84653	0.157719	-0.00706918	-0.401128	0.035097
RMER17C	LTR	ERVK	chr1	17983261	17983693	+	260.9	6479	8.35045	8.46124	0.119908	0.0737673	-0.148143	-0.00397206
RLTR27	LTR	ERVK	chr17	18365864	18365918	+	168.8	1621	4.7669	5.19209	0.812171	1.30285	0.0882552	0.67053
(ATGTG)n	Simple_repeat	Simple_repeat	chr8	18710681	18710744	+	95	115	-0.363395	0.49791	-0.584963	0.359931	-1.2713	-1.23242
RLTR12E	LTR	ERVK	chr16	18830729	18831247	-	361.3	615	6.41527	6.70305	-0.0317588	0.563575	-0.451342	-0.149959
(TTAA)n	Simple_repeat	Simple_repeat	chr2	18844104	18844131	+	32.4	3554	1.35727	1.66759	-0.410339	1.41815	-0.0149818	0.324383
RLTR6_Mm	LTR	ERV1	chr16	18850623	18851184	-	540	237	3.49439	3.42275	0.0940299	0.47014	0.38288	0.709982
(CTATT)n	Simple_repeat	Simple_repeat	chr8	18905721	18905802	+	71.7	165	-0.222913	-0.186339	0	0.0477107	0.868045	0
LTR88a	LTR	Gypsy?	chr7	19001150	19001229	-	146.8	64	1.16789	1.64	1.1471	-1.5348	0.0941003	0.292867
(TTAGGG)n	Simple_repeat	Simple_repeat	chr16	19047927	19047970	+	106	670	3.74033	3.73929	0.163028	0.54058	0.19801	0.286937
(CAAGG)n	Simple_repeat	Simple_repeat	chr9	19154560	19154667	+	86.5	85	-2.66353	-1.17354	0	0	-2.11277	-0.797895
RCHARR1	DNA	hAT-Charlie	chr4	19520324	19521095	+	308.8	6811	9.66133	9.80988	0.0631185	0.312607	-0.156272	-0.0142323
LTR87	LTR	ERVL?	chr4	19609241	19609469	-	191.6	214	5.03103	5.30615	0.109439	1.06239	0.0739091	0.0364801
tRNA-Ala-GCY	tRNA	tRNA	chr3	19628995	19629067	+	66.8	12	0	0	0	0	0	0
MLT1G1	LTR	ERVL-MaLR	chr8	19694101	19694280	-	215.4	1080	5.92162	5.93767	0.312314	0.426888	0.0897273	0.341751
MURVY-int	LTR	ERV1	chr12	19707908	19708614	-	3584.3	544	4.04717	4.23525	1.56841	0.535232	-0.244298	0.875277
IAPLTR2b	LTR	ERVK	chr12	19711977	19712297	-	309.9	1017	4.93077	4.82885	0.0832972	-0.682783	0.196238	0.393828
LTR107_Mam	LTR	LTR	chr14	19804698	19804781	+	185.9	93	2.72305	2.52055	-0.417274	-1.8681	-0.153039	-0.510699
(CAATT)n	Simple_repeat	Simple_repeat	chr14	19900022	19900066	+	48.4	32	0	0	0	0	0	0
RLTR13D2	LTR	ERVK	chr3	19900135	19901148	-	730.5	270	4.95421	5.07408	0.422859	0.219578	0.0612624	0.136874
RLTR26	LTR	ERVK	chr7	19903460	19903918	-	341.6	408	7.27023	7.09277	0.130859	0.208455	-0.284013	0.271951
L1MA4	LINE	L1	chr7	19904068	19904260	-	292.4	7467	9.85907	9.77677	0.0367356	-0.104206	-0.0823506	0.100907
(CAGT)n	Simple_repeat	Simple_repeat	chr11	20023019	20023052	+	59.5	228	2.33762	2.33113	-0.146562	-0.252011	-0.136091	-0.00662092
(CGAAT)n	Simple_repeat	Simple_repeat	chr19	20138072	20138105	+	33	1	0	0	0	0	0	0
MLT1B	LTR	ERVL-MaLR	chr14	20367649	20368027	+	203.4	9316	9.22251	9.25978	0.0626628	0.186078	0.0546694	0.108924
RLTR19A2	LTR	ERVK	chr16	20381151	20381485	-	235.4	94	3.06077	3.11453	0.602497	-0.349291	-1.54164	0.745651
L1Md_T	LINE	L1	chr17	20390584	20395800	+	2054.8	23688	9.26108	9.21127	0.371882	-0.142892	0.00617049	0.193423
L1MA8	LINE	L1	chr9	20433559	20433810	+	271.1	3882	8.32367	8.35019	0.0824152	0.0409268	0.0435037	0.0454057
MLT-int	LTR	ERVL-MaLR	chr9	20497960	20498307	+	281.1	846	6.94104	7.15522	-0.23694	-0.0692519	0.0143912	0.184255
HERVL40-int	LTR	ERVL	chr9	20498618	20498804	+	227.9	204	5.78703	6.15641	0.000678569	0.318088	0.415589	0.175936
MER88	LTR	ERVL	chr9	20511803	20511893	-	219	58	-0.11951	0.194087	-1.58496	-1.27458	0.280654	-0.473113
(CAGCT)n	Simple_repeat	Simple_repeat	chr14	20575070	20575099	+	124.1	79	-1.56419	-0.658204	0	0	0.178848	-0.047984
ERVB4_1B-LTR_MM	LTR	ERVK	chr16	20660061	20660126	-	472.9	648	8.27983	8.15545	-0.0322207	0.0465043	0.00696492	0.20572
MER110-int	LTR	ERV1	chrX	20706643	20706800	-	233.5	38	-1.24697	-0.173536	0	0	0.868194	0.286792
MLT1I-int	LTR	ERVL-MaLR	chr1	20785623	20786138	+	265	57	-0.431806	0.296702	-0.0192913	-0.274578	-2.87223	-2.24489
MURVY-LTR	LTR	ERV1	chr12	20813637	20814119	-	449.3	1910	5.43277	5.63351	0.0518605	0.730004	0.0313933	0.131338
RMER6-int	LTR	ERVK	chr18	20954494	20955067	-	425.5	607	4.83634	4.98902	0.475187	0.295208	0.168686	0.415412
MER2B	DNA	TcMar-Tigger	chr13	21023676	21023764	+	122.1	1093	6.40709	6.47316	0.314598	0.18384	-0.364884	-0.0336102
Tigger1a_Art	DNA	TcMar-Tigger	chr18	21023990	21024180	-	137.1	37	2.31276	2.38294	-0.80814	0.461998	-0.892392	-0.0184056
tRNA-Leu-CTY	tRNA	tRNA	chr13	21170036	21170117	+	72.9	8	0	0	0	0	0	0
tRNA-Leu-CTA_	tRNA	tRNA	chr13	21170206	21170290	-	80	4	0	-1.70291	0	0	0	0
tRNA-Arg-CGA	tRNA	tRNA	chr13	21279696	21279767	+	71.7	3	0	0	0	0	0	0
Lx4B	LINE	L1	chr17	21457017	21458154	+	533.1	5680	8.12979	8.31582	0.292276	0.472413	-0.0903299	0.257244
MER44C	DNA	TcMar-Tigger	chr5	21480631	21481181	+	275.3	185	6.15888	6.00763	-0.260341	-0.238697	0.40158	0.167227
MLT1E1	LTR	ERVL-MaLR	chr5	21481272	21481559	+	214	576	5.47442	5.42638	0.060669	-0.355204	-0.0536419	0.187879
(CAATC)n	Simple_repeat	Simple_repeat	chr13	21591023	21591083	+	62.8	19	0	0	0	0	0	0
L1MB3	LINE	L1	chr5	21664463	21664582	+	257.4	5343	8.59552	8.77106	0.238396	0.267243	-0.0939392	-0.0545922
LTRIS3	LTR	ERV1	chr3	21712167	21712677	+	379.5	165	4.70025	4.76062	-0.483317	-0.384954	-0.0367962	-0.0836954
RLTR30	LTR	ERV1	chr17	21734726	21735137	+	258.6	390	4.84028	4.85831	-0.142249	0.330744	0.166763	0.507538
tRNA-Thr-ACG_	tRNA	tRNA	chr9	21758224	21758284	-	57.1	20	-1.56419	-1.56419	0	0	0	0
MER113A	DNA	hAT-Charlie	chr4	21835066	21835264	+	155.1	140	4.91518	4.83791	-0.172613	0.315395	0.479201	0.298128
MurSAT1	Satellite	Satellite	chrX	21928847	21929022	+	116.7	5741	-2.50909	-2.50909	0	0	0	0
Eulor2C	DNA?	DNA?	chr6	21975988	21976062	-	120.6	24	-0.846843	-0.846843	0	0	0	0
RMER17A	LTR	ERVK	chr17	22182429	22182956	+	479.3	1819	6.71989	7.16616	0.302386	0.566887	0.236354	0.352533
RMER17B2	LTR	ERVK	chr10	22184077	22184972	-	474.3	898	5.55777	5.76724	0.23926	0.211697	0.0231085	0.224052
L1M3de	LINE	L1	chr9	22231841	22232135	-	282.8	157	3.99354	4.12817	0.864681	0.587614	-0.307755	-0.016098
MurERV4_19-int	LTR	ERVK	chr9	22240839	22241202	-	627.3	969	8.06661	8.00377	0.306271	-0.259751	0.44537	0.387746
ORR1D1	LTR	ERVL-MaLR	chr9	22243089	22243398	-	235.8	21507	10.6389	10.7949	0.0989669	0.258711	-0.221292	-0.0900017
UCON9	Unknown	Unknown	chr4	22391180	22391431	+	184.7	28	-2.50909	-1.0504	0	0	0	0
RMER12C	LTR	ERVK	chr17	22514285	22514540	-	187	4954	6.74592	6.92407	0.372136	0.532353	0.284643	0.204087
ERVB7_3-LTR_MM	LTR	ERVK	chr11	22600216	22600622	+	334.8	319	5.05861	4.96993	1.05461	0.595396	0.459456	0.420155
RLTR30E_MM	LTR	ERV1	chr17	22697303	22697823	-	364.4	320	6.26805	6.27226	0.284282	0.208387	0.137367	0.486598
RLTR1B-int	LTR	ERV1	chr19	22723416	22723825	+	707.3	798	12.0276	12.2189	0.408027	-0.390488	0.374715	-0.165401
Lx8	LINE	L1	chr11	22899778	22899821	-	334.1	49141	11.5271	11.667	0.230829	0.245782	-0.128132	0.0343388
ERVB7_1-LTR_MM	LTR	ERVK	chr3	22904703	22905003	-	304.8	770	7.17448	7.42234	0.165237	-0.474547	-0.0579983	-0.0407428
Lx	LINE	L1	chr19	22942277	22944368	-	658.5	24834	10.715	10.7141	0.272404	0.0554938	-0.0361381	0.168038
GC_rich	Low_complexity	Low_complexity	chr11	22990779	22990813	+	35.6	8072	11.7442	11.7114	0.0253011	0.0722329	-0.182224	-0.199948
(CTTAG)n	Simple_repeat	Simple_repeat	chr16	22999229	22999277	+	79.4	13	-2.66353	0	0	0	0	0
RLTR18B	LTR	ERVK	chr11	23005559	23006031	+	320.8	989	7.58315	7.769	0.0911354	0.193776	-0.142935	0.217701
(GCTTG)n	Simple_repeat	Simple_repeat	chr19	23025304	23025379	+	58.4	53	0.153157	0.76822	0	0	-0.667616	-1.9006
RLTR13E	LTR	ERVK	chr6	23090385	23090689	+	616.5	603	6.82887	6.85399	0.454383	-0.583916	0.167578	0.50589
L1M4a2	LINE	L1	chr2	23199054	23199226	+	242.4	736	6.08083	6.14348	0.25906	0.500701	0.0224149	-0.174869
Ricksha_c	DNA	MuDR	chrX	23361427	23361677	-	173.7	26	6.93531	7.46052	0.577998	-0.642861	0.0549641	0.290232
Ricksha_c	DNA	MULE-MuDR	chrX	23361524	23361715	+	153.6	405	6.09773	6.62173	0.552261	-0.332861	-0.0576293	0.311479
tRNA-Ser-TCY	tRNA	tRNA	chr13	23500957	23501038	-	69.7	12	0	0	0	0	0	0
tRNA-Ser-TCA_	tRNA	tRNA	chr13	23518146	23518227	+	79.7	3	0	0	0	0	0	0
MER132	DNA	TcMar-Pogo	chrX	23533715	23533861	-	127.6	21	-2.1987	-2.1987	0	0	0	0
RLTR48A	LTR	ERV1	chr13	23537706	23538352	+	422.9	635	6.315	6.48827	0.00456953	0.165369	-0.24206	0.103801
RLTR31D_MM	LTR	ERVK	chr11	23609557	23609885	+	121.9	8270	9.31257	9.2453	0.123932	-0.214895	-0.0691216	0.00801063
RLTR4_Mm	LTR	ERV1	chr5	23700854	23701111	+	466.6	239	4.05069	4.13116	0.0664645	-0.634838	0.624904	0.00364846
MuLV-int	LTR	ERV1	chr5	23701114	23708710	+	779.9	392	7.5484	7.70073	0.591482	0.0206793	0.721234	0.347863
IAPEy-int	LTR	ERVK	chr1	23782709	23785425	-	3099.7	755	5.93269	5.91433	0.741522	0.991362	0.228004	1.39887
LTR81B	LTR	Gypsy	chr17	23822235	23822411	+	191.3	204	4.34169	5.02109	-0.457215	-0.253567	-0.0510813	0.0621941
BGLII_B2	LTR	ERVK	chr17	23822505	23822673	-	271.2	359	8.01097	8.18445	0.401354	-0.00365751	-0.155558	-0.156637
RLTR48B	LTR	ERV1	chr5	23854486	23854749	-	295.4	110	4.96002	5.2351	0.337149	-0.0991776	-0.0638906	0.105264
MMSAT4	Satellite	Satellite	chr18	24002819	24004341	-	347.6	1600	14.687	14.504	0.264624	-0.380518	0.360937	0.428339
LTR10_RN	LTR	ERVK	chr18	24004404	24004824	+	250.2	546	7.40348	7.61718	0.234803	-0.250518	-0.340785	-0.240718
BGLII	LTR	ERVK	chr18	24051408	24051831	+	348.7	2269	7.28894	7.32785	0.23108	0.0724027	-0.315171	0.132852
MMVL30-int	LTR	ERV1	chr12	24081118	24083953	+	720.5	956	5.48596	5.62926	0.869361	0.827612	0.541745	0.613166
(CGGTG)n	Simple_repeat	Simple_repeat	chr5	24100874	24100927	+	61.2	16	1.59876	1.98702	0.923782	0.279205	0.70991	-0.161734
L1MC5	LINE	L1	chr18	24104773	24105106	+	227	3476	8.67652	8.78012	0.376446	0.308127	-0.0693888	-0.0872829
HAL1	LINE	L1	chr5	24138858	24139030	+	225.9	3550	8.01575	8.12555	0.176926	0.301121	0.102829	0.0947999
(CATCG)n	Simple_repeat	Simple_repeat	chr7	24207734	24207776	+	38	3	0	0	0	0	0	0
ERVB4_3-LTR_MM	LTR	ERVK	chr15	24303166	24303604	+	424.9	137	0.386443	0.521051	0.465585	0.817445	0	-0.633218
RLTR10B2	LTR	ERVK	chr9	24419773	24420189	-	332.5	854	3.66143	3.71503	0.120047	0.105317	-0.281965	0.476737
PB1D10	SINE	Alu	chr17	24424241	24424340	-	95.1	65054	13.3815	13.4558	0.0001556	0.030041	-0.0257224	-0.0146125
RMER21B	LTR	ERV1	chr17	24430661	24431084	+	230.2	1252	5.83461	6.15048	0.210932	0.095486	-0.865	-0.186901
Charlie1b	DNA	hAT-Charlie	chr7	24474820	24475135	-	194.7	952	7.10127	7.163	0.00734021	0.313161	-0.171472	0.120228
(GAAAA)n	Simple_repeat	Simple_repeat	chr12	24646662	24646814	+	60.5	4206	4.92822	5.04347	-0.195201	-0.404123	-0.186323	-0.527298
(GGGTG)n	Simple_repeat	Simple_repeat	chr5	24707863	24707914	+	44.1	1117	6.24201	6.26644	-0.062534	-0.205811	0.010049	0.0145051
tRNA-Lys-AAG	tRNA	tRNA	chr5	24715209	24715244	+	62	184	1.13728	1.29003	-0.44709	-0.770056	-0.449896	0.124943
MER121	DNA	TcMar?	chr5	24723911	24724178	-	195.7	588	2.2988	2.24082	0.179175	-0.89411	-0.0267882	0.947203
(TCCTG)n	Simple_repeat	Simple_repeat	chr7	24918885	24919167	+	79.7	152	2.68407	2.93332	-0.0627335	-0.406203	0.0324603	-0.229301
RLTR45-int	LTR	ERVK	chr3	25157323	25159100	+	696.6	1317	8.42513	8.09538	0.613922	-0.450126	0.421042	0.506752
RLTR20C2_MM	LTR	ERVK	chr17	25276401	25276779	+	125.8	3620	6.37853	6.47564	0.492744	0.31392	0.032864	0.365761
(TTTTC)n	Simple_repeat	Simple_repeat	chr15	25364038	25364072	+	59.1	4259	6.35876	6.51521	0.178286	-0.0292751	0.112792	-0.0927703
(CCTAT)n	Simple_repeat	Simple_repeat	chr8	25550367	25550483	+	68.8	42	0	-1.70291	0	0	-0.583398	0.428284
LTR41	LTR	ERVL	chr7	25625484	25625583	+	208.8	506	4.79639	5.03475	-0.22601	-0.0253396	-0.386854	-0.161558
(GGGAGA)n	Simple_repeat	Simple_repeat	chr7	25712041	25712076	+	103.6	2209	4.25639	4.67884	1.23795	0.372993	-0.687513	-0.518672
L1MC4a	LINE	L1	chr8	25765189	25765439	+	232.4	3077	8.30219	8.55534	0.149382	0.365194	-0.0755765	0.00838644
ORR1B2-int	LTR	ERVL-MaLR	chr6	25769649	25769965	-	564.9	857	6.08228	6.23181	0.247055	0.0435012	-0.276893	-0.261275
RLTR44-int	LTR	ERVK	chr7	25866325	25868289	+	804.6	653	7.32086	7.27248	0.442949	0.403106	-0.0391076	0.345415
(CTATG)n	Simple_repeat	Simple_repeat	chr8	26003580	26003763	+	101.8	64	-0.645736	-0.962032	0	-0.951737	0.332791	-1.21266
(CGGG)n	Simple_repeat	Simple_repeat	chr14	26534332	26534375	+	33.3	137	3.69813	3.92106	0.0466951	0.225685	-0.2874	0.0938411
MLTR31C_MM	LTR	ERVK	chr14	26657781	26658098	-	389	227	4.92284	5.01592	0.425508	0.509001	0.0951364	0.349315
ETnERV2-int	LTR	ERVK	chr7	26694384	26700082	-	840.8	1805	9.05576	8.9031	0.844609	0.341897	0.596868	1.00398
ERVB7_2B-LTR_MM	LTR	ERVK	chr7	26711006	26711336	+	328.8	710	6.28686	6.22512	0.424733	-0.00307891	0.0791841	0.316123
RLTR13D5	LTR	ERVK	chr2	26890670	26890894	-	758.4	745	6.93659	6.81385	0.15467	-0.15012	0.101733	0.255457
MER54B	LTR	ERVL	chr2	26957970	26958077	+	270.2	114	3.97309	3.96686	-0.349722	-0.826268	-0.082069	-0.300768
RMER4B	LTR	ERVK	chr17	27023823	27024231	-	303.7	5158	9.88843	9.95837	0.0408426	0.0627225	-0.153558	-0.15609
L3b	LINE	CR1	chr14	27105745	27105987	-	109.5	2304	8.26019	8.3914	0.279688	-0.140084	0.174773	0.026731
Eulor6E	DNA?	DNA?	chr12	27127155	27127284	-	134.2	18	0	0	0	0	0	0
(CTGGGG)n	Simple_repeat	Simple_repeat	chr7	27327317	27327488	+	89.8	485	9.81709	9.77671	0.339283	-0.18444	0.126306	0.12909
RLTR1F_Mm	LTR	ERVK	chr9	27353008	27353062	-	412.1	83	2.83687	3.14456	0.529073	0.0498145	-1.23753	-0.510387
(GATTG)n	Simple_repeat	Simple_repeat	chr15	27358330	27358388	+	51.2	12	0	0	0	0	0	0
(CAGC)n	Simple_repeat	Simple_repeat	chr2	27446733	27446752	+	57.6	260	3.09435	2.9146	-0.462783	-1.00979	0.163058	-0.16146
(CAACT)n	Simple_repeat	Simple_repeat	chr8	27859764	27859812	+	63.5	29	0	0	0	0	0	0
RLTR14_RN	LTR	ERV1	chr7	27908654	27909079	-	256.5	1148	7.0059	7.03637	0.347575	-0.214373	-0.0140226	0.0232904
CENSAT_MC	Satellite	centr	chr4	28176784	28176838	+	55.2	4	0	0	0	0	0	0
Ricksha_b	DNA	MULE-MuDR	chr3	28191485	28191636	+	262.3	6	0	0	0	0	0	0
LTR16B	LTR	ERVL	chr6	28214501	28214815	+	213.7	260	3.46183	3.27023	-0.320717	0.455052	0.705679	0.679014
RLTR18	LTR	ERVK	chr2	28470686	28471267	+	395.2	610	8.5771	8.52036	0.105411	-0.183693	-0.0696164	0.00272839
Charlie1	DNA	hAT-Charlie	chr2	28674500	28674783	-	283.1	977	7.4233	7.6583	-0.10474	-0.08524	-0.310186	-0.108153
LTRIS_Mus	LTR	ERV1	chr12	28681656	28682252	-	508.2	919	8.49202	8.68769	-0.0536294	0.0453936	-0.190089	-0.0894288
MLT1J-int	LTR	ERVL-MaLR	chr17	28728431	28728513	+	233.7	506	5.13297	5.06866	0.210243	-0.555891	-0.0942147	0.16786
AmnSINE1	SINE	Deu	chr2	28834533	28834622	-	96.2	1311	7.79712	7.87779	-0.134447	-0.282874	-0.181585	-0.257546
UCON8	Unknown	Unknown	chr4	28967336	28967554	-	164	55	1.02491	1.24031	2.20548	1.07728	-0.31665	-1.21307
LTR33B	LTR	ERVL	chr2	29086710	29086810	+	180.7	268	3.91474	3.43765	-0.369587	-1.00203	-0.707658	0.823691
(TCTCG)n	Simple_repeat	Simple_repeat	chr7	29362403	29362451	+	53.4	13	0	-1.75877	0	0	0	0
tRNA-Gly-GGG	tRNA	tRNA	chr11	29378160	29378213	-	62.8	24	-1.94342	-1.94342	0	0	0	0
L1MA9	LINE	L1	chr5	29454378	29454627	-	268.2	4587	7.39942	7.459	0.232202	0.323321	-0.30725	0.00405723
L1M3c	LINE	L1	chr5	29455821	29456213	-	288.7	337	2.41373	2.59116	0.380895	-0.385533	0.259062	0.441778
(G)n	Simple_repeat	Simple_repeat	chr17	29495064	29495089	+	28	1267	5.19086	5.26101	0.233863	0.152708	0.0103394	0.253719
tRNA-Gly-GGY	tRNA	tRNA	chr17	29518269	29518335	-	59	52	-0.846843	-0.212289	0	0	0.00156475	-1.26852
(GTTTG)n	Simple_repeat	Simple_repeat	chr19	29611314	29611337	+	42.4	2665	5.77124	5.97383	-0.0971855	0.497427	-0.000107725	-0.0424937
Ricksha	DNA	MULE-MuDR	chr16	29700886	29701169	-	288.3	60	1.14687	1.09356	-1.69617	0.400192	-0.894483	-0.12447
RLTR35B_MM	LTR	ERVL	chr5	29710327	29710607	+	262.2	492	3.47619	3.60577	0.799669	-0.0500313	0.33271	0.0527198
UCON12A	Unknown	Unknown	chr19	29725453	29725562	+	150	23	-2.50909	-0.691989	0	0	0	-0.797895
LTR85c	LTR	Gypsy?	chr7	29777648	29777722	+	175.3	119	2.56458	2.56682	0.767974	-1.57536	-0.0224216	0.142557
MLT1G3-int	LTR	ERVL-MaLR	chr6	29799203	29799632	+	366.2	58	1.49587	1.8922	1.7329	0.708856	-0.208281	-0.295096
LTR89	LTR	ERVL?	chr19	29809106	29809325	-	175.1	146	4.41538	4.50115	0.262234	0.371604	-0.00379858	0.0173073
MER76	LTR	ERVL	chr7	29862531	29863011	+	228.4	247	3.01783	3.33528	1.43934	1.28892	-0.208173	-0.10244
U6	snRNA	snRNA	chr2	29931451	29931517	-	91	1353	6.97917	7.23352	-0.0496081	0.226831	-0.461906	-0.148225
MER66C	LTR	ERV1	chr14	30098677	30098804	+	85.5	19	0	0	0	0	0	0
MER44B	DNA	TcMar-Tigger	chr7	30107350	30107561	-	225.3	1493	6.86539	7.31503	0.120836	0.112888	-0.246252	-0.00571711
LTR108a_Mam	LTR	ERVL	chr7	30138419	30138774	-	203.2	39	3.26913	3.44283	-0.338821	1.36045	0.0604756	0.169297
IAPEY5_LTR	LTR	ERVK	chr7	30182085	30182376	-	285.5	237	2.34175	2.25384	0.327077	-1.52656	0.0842596	-0.411105
L5	LINE	RTE-X	chr6	30463157	30463490	+	180.4	122	1.51332	1.97367	0.546469	-0.453531	-0.315953	0.0464146
L1Md_Gf	LINE	L1	chr17	30500005	30504719	+	2209	1080	4.28528	4.12769	0.702012	0.0587272	0.248181	1.27434
RMER3D4	LTR	ERVK	chr10	30548407	30548472	+	63	2	-1.94342	-1.94342	0	0	0	0
HY4	scRNA	scRNA	chr3	30655482	30655568	+	82.7	3	-2.1987	-2.1987	0	0	0	0
RLTR13D1	LTR	ERVK	chr5	30677969	30678267	+	573.1	255	3.6326	3.77887	0.135133	0.118797	-0.584778	-0.428353
(TAAAG)n	Simple_repeat	Simple_repeat	chr11	30767258	30767310	+	58.3	29	0	0	0	0	0	0
RLTR4_MM-int	LTR	ERV1	chr2	30813432	30814948	+	1328.6	432	5.89728	6.17793	0.225458	-0.180636	-0.193729	0.196768
HAL1M8	LINE	L1	chr11	30859795	30859978	+	211.5	710	5.43976	5.73858	0.247005	0.498976	-0.764809	-0.313364
(CACTG)n	Simple_repeat	Simple_repeat	chr13	30885273	30885440	+	111.7	120	1.72748	1.6716	1.97627	1.54836	1.33311	2.484
MLT2E	LTR	ERVL	chr6	30890110	30890374	+	189	126	1.92663	1.99083	1.55873	0.279205	-0.420775	1.20763
Lx5c	LINE	L1	chr11	30937002	30938987	-	460.1	16422	9.79208	9.87368	0.278019	0.240498	-0.11372	0.0571452
(CAGG)n	Simple_repeat	Simple_repeat	chr19	31084604	31084768	+	72.4	1318	8.06265	8.06255	0.126417	-0.296372	-0.388822	-0.192453
X5B_LINE	LINE	CR1	chr14	31110945	31111075	+	73.1	79	0.925873	1.12785	2.46427	2.46427	-0.717215	-0.101086
(CAACG)n	Simple_repeat	Simple_repeat	chr17	31114993	31115018	+	74.3	3	-0.0382532	0.896853	0.72011	1.81668	-1.25918	-1.33951
tRNA-Ala-GCG	tRNA	tRNA	chr5	31155575	31155653	+	61.6	194	2.45567	2.20383	-0.944295	-0.619916	0.558125	0.082608
Kanga1c	DNA	TcMar-Tc2	chr14	31182588	31182708	-	193.9	184	4.84054	5.03176	0.588373	0.350594	-0.0387627	-0.213245
(TTTC)n	Simple_repeat	Simple_repeat	chr5	31197384	31197406	+	101.8	13520	6.96987	7.16788	0.206086	0.217269	-0.0789992	-0.0327093
MER110	LTR	ERV1	chr10	31316401	31316606	+	195.8	147	1.30051	1.0523	0.200305	0.53386	0.96583	0.484148
Charlie13b	DNA	hAT-Charlie	chr10	31339591	31339751	-	204.7	114	1.96569	2.23608	-0.0562639	0.175369	-0.32097	-0.439378
LTR48B	LTR	ERV1	chr6	31408183	31408718	+	209.1	302	2.88098	2.68385	-1.51844	0.42445	-0.559294	0.500681
(GAA)n	Simple_repeat	Simple_repeat	chr14	31488864	31488914	+	124.2	5564	7.79401	7.74776	0.0289978	-0.0124362	0.343975	0.326386
UCON5	Unknown	Unknown	chr6	31523851	31524019	-	144.7	56	-0.198427	0.398533	0	0.817445	0.357514	-0.12447
tRNA-Leu-CTG	tRNA	tRNA	chr15	31556571	31556649	+	74.7	16	0	0	0	0	0	0
L1MCb	LINE	L1	chr17	31967478	31967605	-	287.1	713	2.62441	3.33235	0.0231	0.818366	-0.277295	0.329982
LTR16B2	LTR	ERVL	chr11	31983604	31983792	-	221.6	384	3.59936	3.91113	0.0705032	0.680778	-0.863232	-0.628767
ORR1C2-int	LTR	ERVL-MaLR	chr11	31984116	31984752	+	534.5	914	7.35381	7.41908	0.120824	0.557239	-0.388024	0.220827
L1M4c	LINE	L1	chr18	32100476	32100813	+	303.7	2049	7.85868	7.96639	0.111842	0.344495	0.0385295	0.0751365
(GTATG)n	Simple_repeat	Simple_repeat	chr19	32212480	32212634	+	95.6	78	0.251164	0.57111	0	0	-0.131981	-0.212661
(CCCG)n	Simple_repeat	Simple_repeat	chr2	32231010	32231032	+	33.2	120	5.74142	5.71511	0.0198652	0.00192309	-0.373721	-0.0756936
(CTACT)n	Simple_repeat	Simple_repeat	chr14	32304252	32304377	+	86.6	32	3.99441	3.40751	0.470588	-0.92825	0.471652	3.03177
MamGypLTR2b	LTR	Gypsy	chr5	32609211	32609361	+	142.8	109	-1.06542	0.296702	0	0	0.379768	-0.75621
RLTR49	LTR	ERVK	chr16	32630821	32630887	+	295.2	933	8.03883	7.78967	-0.0593638	-0.139133	0.327272	0.644715
MARINER1_EC	DNA	TcMar-Tigger	chr4	32890281	32890359	-	76.5	2	0	-2.75796	0	0	0	0
B1F2	SINE	Alu	chr16	33011607	33011668	-	110.9	16513	11.3579	11.4898	0.0428199	0.198717	-0.0453371	-0.0123161
MamGypLTR1b	LTR	Gypsy	chr15	33033698	33033776	+	166.8	141	2.14855	2.30061	-2.12077	0.150607	0.254601	-0.909827
ERVL-B4-int	LTR	ERVL	chr17	33107338	33107486	-	323.1	1384	6.05854	6.36973	0.017194	0.400386	0.10487	0.144168
LTR103_Mam	LTR	ERV1?	chr2	33126532	33126695	+	183.6	58	-0.396878	-0.658204	0	-0.317228	0.564475	0
(TTAAG)n	Simple_repeat	Simple_repeat	chr3	33160541	33160574	+	39.8	12	0	0	0	0	0	0
X9_LINE	LINE	L1?	chr5	33269415	33269526	+	74.3	52	5.56668	5.70816	-0.0681494	0.10802	0.0187922	-0.0782363
(CAAGT)n	Simple_repeat	Simple_repeat	chr12	33409674	33410080	+	109.3	7	0	0	0	0	0	0
(GGGGA)n	Simple_repeat	Simple_repeat	chr2	33410806	33410828	+	74.2	1397	5.06395	5.24191	0.773236	0.556856	0.0363799	-0.118756
(CGAGT)n	Simple_repeat	Simple_repeat	chr18	33472102	33472138	+	32	2	0	0	0	0	0	0
UCON10	Unknown	Unknown	chr5	33491080	33491161	+	178	49	0	-2.75796	0	0	-0.528348	0
Eulor2A	DNA?	DNA?	chr4	33501263	33501343	+	149.2	41	2.42183	2.07867	-0.851989	0.614376	1.914	1.50892
(TGGA)n	Simple_repeat	Simple_repeat	chr5	33523513	33523667	+	109.8	3731	7.19979	7.23548	-0.00437114	0.131101	0.0129109	0.327565
MER110A	LTR	ERV1	chr8	33645297	33645408	+	189.6	196	1.68669	1.98617	-0.000456405	0.0772938	0.148063	-0.093154
Lx2B2	LINE	L1	chr5	33671034	33671228	-	576	11012	9.30903	9.37856	0.281967	0.0196858	-0.0547935	0.132261
RLTR26C_MM	LTR	ERVK	chr5	33671987	33672081	+	364.8	454	6.15104	6.19028	-0.106503	0.134319	-0.401547	-0.313689
RMER19A	LTR	ERVK	chr5	33682483	33683452	+	484.8	2095	8.11394	8.25466	0.147207	0.108222	-0.180752	-0.0288212
(GAATG)n	Simple_repeat	Simple_repeat	chr17	33880936	33880960	+	63.4	43	-0.0750134	0.885705	0	0	0.718486	0.0869904
MLT1A-int	LTR	ERVL-MaLR	chr8	33942758	33942957	-	286.3	123	-0.34587	-0.0974762	0	0	1.86765	0
MLT1L-int	LTR	ERVL-MaLR	chr8	33944857	33944998	+	211	13	0	0	0	0	0	0
RLTR46	LTR	ERVK	chr5	33946970	33947287	+	256.2	46	0	-1.75877	0	0	-0.821871	-1.21266
IAPLTR2_Mm	LTR	ERVK	chr17	33981269	33981698	+	450.4	1388	6.39478	6.39184	0.51794	0.244327	-0.0525206	0.326398
LTR77	LTR	ERV1	chr6	33998302	33998448	+	117.8	38	-2.66353	-2.75796	0	0	0.471652	-0.213474
MER81	DNA	hAT-Blackjack	chr13	34044842	34044926	+	89.2	512	3.6884	3.92676	0.115393	0.240441	-0.0445093	0.1961
MER57E2	LTR	ERV1	chr3	34046877	34046975	+	190.1	62	0.391768	0.812977	0.72011	2.50214	0.536273	-0.439718
HERVL32-int	LTR	ERVL	chr4	34091902	34092026	-	124	1	0	0	0	0	0	0
RLTR20C	LTR	ERVK	chr8	34098552	34099034	+	227.8	263	3.55849	3.80564	-0.58417	0.526743	0.205662	0.377931
(TCC)n	Simple_repeat	Simple_repeat	chr17	34113992	34114033	+	80.9	6479	10.3365	10.3336	-0.0211498	-0.0923281	0.0473794	0.047091
RLTR47_MM	LTR	ERV1	chr7	34126840	34126908	+	308	45	0.0278618	-0.422752	-0.69645	-0.317228	1.76276	1.68446
MER105	DNA	DNA	chr7	34214802	34214840	+	128.1	171	5.15449	5.20471	-0.192971	0.494083	-0.673912	-0.409073
RLTR9A2	LTR	ERVK	chr10	34230134	34230500	-	313.6	227	5.78143	5.27833	-0.353562	-0.059791	-1.38685	-0.296219
MLTR31FA_MM	LTR	ERVK	chr5	34393142	34393554	+	417	525	5.74354	5.93534	0.246829	0.686894	-0.374094	0.0546846
LTRIS_Mm	LTR	ERV1	chr18	34653170	34653634	+	452.9	555	2.89856	3.21692	0.263825	-0.795317	-0.06514	-0.762007
L1_Mus4	LINE	L1	chr2	34733763	34734532	+	738.3	11880	8.79133	8.97815	0.35197	0.393806	-0.274174	0.0418009
IMPB_01	Satellite	Satellite	chr18	34771242	34771338	+	114	26753	9.49066	9.7058	-0.086493	0.431169	-0.151655	-0.121433
U13	snRNA	snRNA	chr2	34778680	34778773	+	90.5	13	1.39707	1.09896	-0.444806	0.0667562	0.710405	0.861439
L1M3f	LINE	L1	chr11	34816799	34816979	-	259.4	100	2.0505	1.76398	0.167092	-1.27157	0.644984	0.591996
LTRIS4	LTR	ERV1	chr17	34825295	34825783	+	352	147	4.07944	4.16007	-0.26174	-0.0621138	0.268516	0.441786
MuRRS4-int	LTR	ERV1	chr17	34826527	34828421	-	881.3	2735	7.51531	7.59137	0.229915	0.260543	0.317464	0.190525
MTC-int	LTR	ERVL-MaLR	chr6	34893378	34893624	-	424.8	3520	9.10427	9.20801	0.273751	0.234536	-0.0598823	0.0862463
RLTR30D_RN	LTR	ERV1	chr17	34997140	34997395	-	278.3	64	7.3374	7.00894	0.116638	-0.66117	0.39181	0.0796912
RNERVK23-int	LTR	ERVK	chr17	34998194	34998562	-	180.7	45	7.62818	7.36377	0.0498107	-0.780399	0.284397	0.0793891
RMER3D-int	LTR	ERVK	chr16	35014531	35015589	-	449.4	2711	7.10723	7.27098	0.681499	0.233079	-0.0651896	0.108126
MLT1J2-int	LTR	ERVL-MaLR	chr19	35081302	35081863	-	302.7	27	-1.56419	-1.04097	0	0	0.177316	0
MLT1J1-int	LTR	ERVL-MaLR	chr11	35085774	35086094	-	258.1	67	2.42138	2.01305	0.0488525	-3.53556	-0.249337	1.07832
Eulor9A	DNA	DNA	chr18	35138095	35138193	-	147.4	60	0	-1.75877	0	0	0.332791	0.871581
RLTR19B	LTR	ERVK	chr6	35157094	35157768	-	382	224	4.27661	4.41477	-0.308658	0.0026811	-0.511951	0.218076
MER50-int	LTR	ERV1	chr17	35226768	35226885	+	184.5	14	-2.66353	-2.75796	0	0	0.867206	0.0989934
MER102a	DNA	hAT-Charlie	chr9	35275760	35275963	+	173.9	386	6.04886	6.11809	-0.0934333	0.176461	0.085766	-0.0830955
RMER19B	LTR	ERVK	chr17	35384128	35384353	-	543.5	5640	10.8015	10.8184	0.104709	-0.247505	-0.122559	0.0776277
RMER19B2	LTR	ERVK	chr8	35471305	35471850	-	470.6	2296	8.47801	8.36187	0.338668	-0.104402	-0.0201331	-0.0972883
U2	snRNA	snRNA	chr6	35510392	35510430	+	48.7	921	5.83822	5.90776	0.0640671	-0.0143728	0.183468	0.121852
(TTCTG)n	Simple_repeat	Simple_repeat	chr18	35580087	35580110	+	59.3	156	1.25096	1.72698	1.57826	2.33519	-0.1974	0.383013
L2a	LINE	L2	chr17	35834803	35834890	+	167.1	24277	12.0705	12.2168	0.00374939	0.200563	-0.156611	-0.105051
B1_Mm	SINE	Alu	chr17	35858836	35858982	+	131.1	42910	12.1771	12.2651	0.00932885	0.0367305	-0.143519	-0.0955761
(CAAG)n	Simple_repeat	Simple_repeat	chr17	35907342	35907377	+	42.5	1014	2.39954	2.95782	-2.65147	-0.380094	-0.849653	-0.431574
RLTR20B1	LTR	ERVK	chr3	35958501	35958941	-	310.9	668	5.78938	5.60923	0.141188	-0.323178	-0.0717774	0.509963
RLTR34D_MM	LTR	ERVK	chr17	36042508	36042845	+	375.4	410	4.60785	4.71517	0.396027	0.12496	-0.146582	-0.437804
UCON4	Unknown	Unknown	chr18	36291600	36291841	+	142.6	72	5.8411	5.81702	-0.150227	0.189267	-0.0131026	-0.0803058
tRNA-Ala-GCY_	tRNA	tRNA	chr18	36763478	36763533	+	60.8	2580	8.26146	8.21586	0.00750812	-0.0728347	0.021136	0.15171
L2c	LINE	L2	chr15	36770780	36770874	-	126.5	12298	11.2491	11.3083	-0.131939	0.168237	-0.0451134	-0.100028
MER34B-int	LTR	ERV1	chr15	36771706	36771887	+	204.9	81	7.96488	7.83842	0.0915592	-0.355329	0.359963	0.0340519
MER34-int	LTR	ERV1	chr17	36992190	36992822	-	263.1	66	3.96907	3.40708	-0.0935566	-0.526175	-0.920336	-0.232105
Tigger5	DNA	TcMar-Tigger	chr17	37003984	37004217	-	183.4	1975	7.39157	7.30544	-0.189347	0.00960183	-0.157304	0.0359546
Tigger5b	DNA	TcMar-Tigger	chr17	37004215	37004314	-	142.5	2473	6.81514	6.83213	-0.323419	-0.000125521	-0.26242	-0.200331
MamGypLTR1d	LTR	Gypsy	chr17	37005730	37005819	-	168	116	-0.744197	-0.66505	-1.26212	0	-2.15024	-0.670692
(TA)n	Simple_repeat	Simple_repeat	chr19	37012426	37012540	+	62.2	55708	8.53848	8.68191	0.0172633	-0.128609	0.0881738	-0.291592
LTR64	LTR	ERV1	chr17	37043951	37044057	-	105.2	8	-1.92413	0	0	0	0	0
Arthur1B	DNA	hAT-Tip100	chr17	37049336	37049475	+	213.9	597	4.35195	4.40824	-0.321474	0.571135	-0.246459	-0.241273
RLTR30D2_MM	LTR	ERV1	chr17	37079392	37079867	-	352.6	741	6.44596	6.46755	0.368504	0.0492765	-0.0264974	0.171068
LTR91	LTR	ERVL	chr16	37293904	37294050	-	134.7	57	0	0	0	0	0	0
L1MB2	LINE	L1	chr1	37417619	37417948	+	259.4	2927	9.11195	9.15993	0.136276	0.131842	-0.193485	-0.127962
(CA)n	Simple_repeat	Simple_repeat	chr1	37417949	37418012	+	56.4	153331	12.1046	12.1942	0.0239243	0.153981	-0.0316455	-0.0113414
RLTR9D	LTR	ERVK	chr2	37427755	37428115	+	328.5	803	7.34768	7.25447	0.787189	0.215711	0.104252	0.50759
Plat_L3	LINE	CR1	chr9	37513537	37513815	+	153.2	579	4.77043	5.37452	-0.219614	0.902667	-0.448102	-0.0477353
RLTR43B	LTR	ERVK	chr17	37547466	37547592	-	126	1	0	0	0	0	0	0
MER58A	DNA	hAT-Charlie	chr2	37572775	37572888	+	155.4	3714	9.43464	9.37839	-0.109403	0.0463427	0.0205747	0.0450462
L1_Mus2	LINE	L1	chr2	37611795	37614758	-	756.3	21079	10.3606	10.3211	0.255292	0.0302245	-0.0263861	0.15485
(TTAAA)n	Simple_repeat	Simple_repeat	chr2	37632192	37632220	+	30.2	250	0	0	0	0	0	0
(CAAGA)n	Simple_repeat	Simple_repeat	chr2	37662463	37662526	+	58	112	-0.813499	0.228562	0	0	-1.85007	-1.24086
tRNA-Leu-CTA	tRNA	tRNA	chr2	37921396	37921477	-	73.7	3	0	0	0	0	0	0
L1M4b	LINE	L1	chr1	37986957	37987122	+	301.4	2190	7.3794	7.63847	0.186025	0.223311	-0.240083	-0.235791
RLTR25B	LTR	ERVK	chr17	38016132	38016376	+	237.9	3674	8.54431	8.58455	0.190455	-0.129353	-0.0230254	-0.078218
Kanga1a	DNA	TcMar-Tc2	chr2	38187692	38187958	+	204.5	191	1.83276	1.9182	-1.85787	-0.0293794	0.175224	-0.295273
MER102c	DNA	hAT-Charlie	chr6	38289214	38289384	-	161.5	363	5.86635	6.05528	-0.410776	-0.205532	0.103299	-0.211969
MER87	LTR	ERV1	chr6	38290784	38290860	-	104.1	46	2.06563	2.13104	0.522787	-2.22336	0.469063	0.463469
L4_B_Mam	LINE	RTE-X	chr6	38291187	38291254	-	163.4	361	3.78433	3.70811	-0.845052	-0.282259	-0.00326793	0.249281
MER20B	DNA	hAT-Charlie	chr6	38306347	38306509	-	202.2	831	7.81488	7.55408	-0.13532	0.590255	-0.100336	0.0165054
L1PB4	LINE	L1	chr18	38307074	38307219	-	335.7	144	1.81953	1.99518	0.0947197	1.44491	0.89669	-0.142345
MER5C1	DNA	hAT-Charlie	chr18	38310485	38310635	-	140.6	75	-0.406089	-0.36154	-1.72072	0	0.491002	0.508776
LTR103b_Mam	LTR	ERV1?	chr6	38315603	38315750	-	159.7	57	3.65638	3.25676	0.0249304	0.233311	0.515322	0.428491
RMER16A3	LTR	ERVK	chr15	38437373	38437596	-	154.9	699	5.84014	5.71364	0.856764	0.424966	0.450858	1.08661
LTR16E1	LTR	ERVL	chr16	38445268	38445380	-	190.5	514	4.25846	4.06123	0.107379	0.741114	-0.234784	0.0400267
MLTR25C	LTR	ERVK	chr5	38446930	38448300	-	559.8	504	4.40173	4.57619	0.163365	0.0585283	-0.371845	0.15419
tRNA-Arg-AGG	tRNA	tRNA	chr6	38533931	38534002	+	46.3	18	0	-1.70291	0	0	-1.5834	0
hAT-N1_Mam	DNA	hAT?	chr6	38565489	38565712	+	160.1	185	3.80262	4.05483	-0.507772	0.501216	-0.238274	0.359187
MER103C	DNA	hAT-Charlie	chr6	38603810	38603896	-	142.3	1072	6.29247	6.34409	0.154102	0.363323	0.216902	0.235597
L1MA10	LINE	L1	chr5	38702413	38702714	-	207.3	866	4.2674	4.31689	0.69242	0.666731	-0.161022	0.816934
(ATATG)n	Simple_repeat	Simple_repeat	chr19	38727006	38727172	+	74.5	239	0.041243	0.0271541	1.46482	1.46427	2.4035	1.87077
RLTR21	LTR	ERVK	chr9	38742055	38743420	-	355.8	3816	8.83966	9.07788	0.426006	0.283003	0.191002	0.158713
B2_Mm2	SINE	B2	chr19	38969633	38969779	+	153.7	90007	13.792	13.8126	0.061163	-0.0603284	-0.232333	-0.156196
HERVL74-int	LTR	ERVL	chr19	38971056	38971279	-	290.6	149	7.06885	6.6791	0.0522303	-0.390854	-0.051902	-0.117661
MLT1A0	LTR	ERVL-MaLR	chr19	38971291	38971468	-	201.8	10413	8.72672	8.75292	0.0971157	0.181237	-0.2196	0.0164019
Charlie20a	DNA	hAT-Charlie	chr15	39194757	39194944	+	223.7	161	1.69889	2.75036	0.923782	0.59353	0.057701	-0.768947
MER136	DNA	DNA	chr18	39375683	39375960	+	185.5	23	1.13805	1.40916	0	0	0.635163	0.682359
L1MB7	LINE	L1	chr6	39403969	39404355	-	269.6	6956	10.2635	10.3622	0.0527944	0.224082	-0.0364917	0.0299194
RLTR34B_MM	LTR	ERVK	chr7	39475189	39475618	+	366.6	527	5.24278	5.23881	-0.0886936	0.570213	0.03381	0.529112
L1M2c	LINE	L1	chr10	39789145	39789587	-	304	321	3.30317	3.55428	0.938991	1.01221	0.183211	-0.591738
FordPrefect	DNA	hAT-Tip100	chr17	39842998	39843163	-	290.1	291	8.02611	7.76928	0.0975822	-0.269765	-0.13404	0.311885
SSU-rRNA_Hsa	rRNA	rRNA	chr17	39846353	39848201	-	322.1	45	17.0958	16.8685	-0.371593	0.0850273	0.214296	0.644977
(CGAG)n	Simple_repeat	Simple_repeat	chr1	40025068	40025090	+	37.9	101	5.57763	5.43784	0.0207658	0.0285458	-0.269472	-0.389962
(CGAGA)n	Simple_repeat	Simple_repeat	chr10	40155665	40155717	+	60.2	16	0	0	0	0	0	0
MER21C	LTR	ERVL	chr10	40248387	40248610	+	267.8	2261	8.10944	8.18443	0.232081	0.316925	-0.126599	0.0446287
U3	snRNA	snRNA	chr10	40258467	40258679	-	90.5	97	2.0802	2.22317	-1.13474	0.393464	-0.225308	0.507222
Charlie25	DNA	hAT-Charlie	chr8	40376205	40376293	+	271	301	2.67423	2.92267	0.575054	0.508548	0.0170555	0.663635
(CCGTA)n	Simple_repeat	Simple_repeat	chr8	40483144	40483178	+	93.5	2	-1.94342	-1.94342	0	0	0	0
Cheshire_Mars_	DNA	hAT-Charlie	chr8	40491232	40491362	-	249.3	6	-1.94342	-1.94342	0	0	0	0
(CAAT)n	Simple_repeat	Simple_repeat	chr18	40539080	40539116	+	34.5	1585	3.2992	3.46452	0.0228152	0.33842	-0.198091	0.000973846
Ricksha_0	DNA	MULE-MuDR	chr3	40655374	40655969	-	242.6	82	2.04579	2.28782	1.16202	0.46197	-1.02694	0.303938
MTB-int	LTR	ERVL-MaLR	chr11	40701590	40702303	-	698.8	592	9.03953	9.09235	-0.244121	0.34942	-0.19661	0.0913329
MTB	LTR	ERVL-MaLR	chr11	40702285	40702671	+	333.6	6419	10.0814	10.1047	0.0461703	0.307858	-0.281441	-0.0830134
L1MB1	LINE	L1	chr4	40706299	40706610	-	268	2524	6.54099	6.62496	0.616771	0.290057	-0.112643	0.0112062
U14	snRNA	snRNA	chr9	40804748	40804837	+	86.8	4	3.4782	3.55937	-0.298009	-1.34929	0.560158	-0.0761747
RLTR13A	LTR	ERVK	chr3	40870088	40870929	+	658.4	211	2.67514	3.49925	0.311088	-0.336644	-0.388569	0.0312759
RLTR44B	LTR	ERVK	chr3	40928893	40929313	+	307.9	275	3.74791	3.70448	1.03534	0.353031	0.466007	0.483903
MTEa-int	LTR	ERVL-MaLR	chr3	40978146	40979469	-	463.6	1368	7.44948	7.56522	0.063685	0.524788	-0.323895	-0.251666
MTE2a-int	LTR	ERVL-MaLR	chr4	41011195	41012256	+	441.9	795	7.67206	7.6015	-0.0416222	-0.468462	-0.217602	-0.248197
Kanga1	DNA	TcMar-Tc2	chr13	41273108	41273729	+	206.7	321	5.73977	5.84695	-0.308266	0.0503102	0.13883	0.163622
LTR40a	LTR	ERVL	chr8	41338148	41338342	-	234.8	709	3.5622	3.67197	0.259866	-0.405573	0.0697186	0.284484
RLTR13C3	LTR	ERVK	chr8	41381392	41382372	-	755.4	538	3.79893	3.73765	0.228645	0.231011	0.0907368	0.479709
MER31-int	LTR	ERV1	chr3	41496338	41497143	-	250.8	149	3.0045	2.94126	-0.9158	-0.993924	0.29357	0.698093
L1ME5	LINE	L1	chr3	41516873	41517497	+	271	146	2.10383	2.60585	-0.0762179	-0.0464249	0.355955	0.903546
(CATAC)n	Simple_repeat	Simple_repeat	chr4	41519279	41519323	+	92	74	1.19671	1.83734	0.72487	0.762741	-0.537164	-2.24176
MER63D	DNA	hAT-Blackjack	chr10	41525012	41525081	-	164.9	1034	4.35315	4.41148	-0.308643	-0.422527	0.0271125	-0.0482799
(CAGTG)n	Simple_repeat	Simple_repeat	chr3	41595132	41595329	+	148.4	138	2.21215	2.69622	-1.08329	0.741885	-1.23235	-0.577812
MER135	DNA	DNA	chr3	41606090	41606213	-	109.3	287	3.57793	3.58966	0.600502	-0.373964	0.0425623	-0.449553
LTR34	LTR	ERV1	chr3	41616965	41617075	+	115.5	8	-1.1987	-1.1987	0	0	0	0
Tigger12A	DNA	TcMar-Tigger	chrX	41649135	41649218	-	173.6	86	2.45475	1.99898	-0.13967	0.535784	0.471652	2.17624
LTR52	LTR	ERVL	chr15	42065562	42065883	+	198.1	230	1.48937	1.66015	-0.524358	0.15246	0.60315	0.717466
LTR52-int	LTR	ERVL	chr15	42066616	42067117	+	317	50	-2.50909	-2.50909	0	0	0	0
LTR83	LTR	ERVL	chrX	42078420	42078595	-	196.7	161	2.05242	2.90159	1.33807	0.148263	-1.75946	-0.784765
(AGTTG)n	Simple_repeat	Simple_repeat	chr12	42310581	42310635	+	49.9	20	-1.94342	-1.94342	0	0	0	0
Helitron2Na_Mam	RC?	Helitron?	chr9	42539522	42539750	-	147.4	74	1.12873	1.23665	0.0482627	1.65803	-2.52794	-0.516259
IAPEY4_LTR	LTR	ERVK	chr7	42660054	42660379	-	313.8	95	4.42708	4.27439	0.507758	0.256728	0.63859	-0.0763881
L1M6B	LINE	L1	chr6	42669062	42669254	+	140	43	0.338947	1.01352	0.953926	0.100094	0.440277	-0.118741
IAPEz-int	LTR	ERVK	chr14	42775882	42782341	+	1622.6	7319	7.76553	7.65863	0.928491	-0.0852642	0.693247	1.31634
Charlie7a	DNA	hAT-Charlie	chr10	42832317	42832561	-	145.5	102	4.32985	4.35671	-0.456762	-0.0284266	0.258682	-0.19107
MMERVK10D3_LTR	LTR	ERVK	chr7	43241628	43241978	-	320.6	174	4.75987	4.6796	0.561976	0.656784	-0.183244	0.284013
RLTR44E	LTR	ERVK	chr7	43267453	43267859	-	338.3	122	3.80495	3.85498	-0.687702	-0.102481	-0.111769	-0.178991
(ACTCG)n	Simple_repeat	Simple_repeat	chr6	43363860	43363880	+	74.3	3	0	0	0	0	0	0
Eulor6C	DNA?	DNA?	chr10	43382995	43383045	-	116.6	15	-1.94342	-1.94342	0	0	0	0
MER112	DNA	hAT-Charlie	chr19	43499708	43499895	+	139.2	358	7.13416	7.2499	-0.482968	0.494354	-0.198466	-0.359541
L1M2a1	LINE	L1	chr7	43644144	43644198	+	63	11	-2.66353	-1.70291	0	0	0	0
MamGypLTR1c	LTR	Gypsy	chr4	43692081	43692249	-	164.8	145	0.986836	1.60328	0.901096	0.87675	-0.0642117	0.389098
(CTATA)n	Simple_repeat	Simple_repeat	chr4	43944624	43944711	+	83.1	219	1.0761	1.09896	0.723088	1.23465	1.73633	2.2491
(GCGTG)n	Simple_repeat	Simple_repeat	chr9	44111277	44111300	+	53.2	16	1.3683	1.52649	-0.3633	0.148263	0.0302939	0.162858
(CCTTG)n	Simple_repeat	Simple_repeat	chr19	44120614	44120770	+	82.2	73	0.738119	0.981974	0	0	-0.583398	-0.268524
MLT1F2	LTR	ERVL-MaLR	chr16	44162944	44163128	+	243.5	2297	7.57637	7.60497	0.0882519	0.392353	-0.110754	0.106096
(CTCG)n	Simple_repeat	Simple_repeat	chr19	44305840	44305868	+	41.4	177	7.83031	7.48893	-0.253433	0.0579912	-0.0109296	-0.202341
MLT1A1	LTR	ERVL-MaLR	chr19	44306282	44306423	+	154.3	9015	9.99542	9.73406	-0.25678	0.182847	-0.178408	-0.0519196
MIRb	SINE	MIR	chr19	44306425	44306541	-	128.4	42160	11.9303	11.9831	-0.0472293	0.187624	-0.0448745	0.0128063
LTR108e_Mam	LTR	ERVL	chr10	44437606	44437696	+	210	36	2.67961	2.82256	-0.0785768	-0.0715864	-2.59991	-1.07353
RLTR17D_Mm	LTR	ERVK	chr11	44552670	44553515	-	596.4	1225	6.0455	6.43003	0.211591	0.312131	-0.139387	-0.0256536
MER89	LTR	ERV1	chr9	44603420	44603719	-	245.1	614	3.60534	3.74903	-0.0583016	-0.0529575	-0.148768	0.409187
Eulor9C	DNA	DNA	chr13	44680294	44680379	+	96.9	71	-0.523878	0.202261	0	0	-1.44458	-0.251036
(CTCTG)n	Simple_repeat	Simple_repeat	chr9	44742580	44742600	+	136.9	341	5.05952	5.01417	0.307534	0.0147248	-0.398248	-0.0384938
RMER3D3	LTR	ERVK	chr7	44820350	44820415	+	95.6	8	-1.41247	-2.1987	0	0.464823	0	0
(CCA)n	Simple_repeat	Simple_repeat	chr7	44829371	44829413	+	57.4	3951	9.75384	9.6958	0.0635115	-0.0682332	0.0177896	0.0259443
L1_Mm	LINE	L1	chr13	44869311	44869574	+	643.3	5429	10.8919	10.805	-0.278327	0.200521	-0.0125081	0.411595
L1_Mur3	LINE	L1	chr18	44894442	44895564	+	465	27399	10.1209	10.2202	0.344859	0.103142	-0.0227533	0.193117
(CACTC)n	Simple_repeat	Simple_repeat	chr4	44925834	44925863	+	117.8	65	1.45286	2.08769	0.854167	0.941305	-0.955303	-0.39809
Lx10	LINE	L1	chr13	44942468	44942735	-	291	10010	8.21428	8.48848	0.31089	0.0874767	0.00970959	0.170774
MER53	DNA	hAT	chr14	45285429	45285604	-	121.6	1693	7.533	7.74971	-0.199424	0.583104	-0.218442	-0.0231853
MERVL_2A-int	LTR	ERVL	chr17	45436602	45440015	-	528	3899	10.0846	10.1848	0.188003	-0.105308	-0.0180532	0.112094
(TAGG)n	Simple_repeat	Simple_repeat	chr7	45458373	45458395	+	63.7	404	2.85964	3.32402	0.513202	0.488903	-0.300555	-0.262166
RMER10A	LTR	ERVL	chr7	45567052	45567353	+	272.1	4464	9.80172	9.57992	0.0384493	-0.323793	-0.435394	-0.062468
CT-rich	Low_complexity	Low_complexity	chr17	45570390	45570564	+	101	25339	13.9575	13.9762	0.0655974	-0.0142668	-0.00939912	-0.108525
Eulor5B	DNA?	DNA?	chr19	45734725	45734830	-	114.3	37	0	-1.70291	0	0	-1.5834	-1.26852
MLT1E1A-int	LTR	ERVL-MaLR	chr5	45750787	45750985	+	344.3	28	-1.94342	-1.94342	0	0	0	0
LTR86C	LTR	ERVL	chr9	45963791	45963976	-	204.2	75	0.84251	1.5284	-0.69645	1.39991	-0.125805	-1.05096
(TCCA)n	Simple_repeat	Simple_repeat	chr11	46144522	46144567	+	108.8	3648	7.15702	7.11053	0.127616	0.250495	-0.0625503	0.134105
MER92B	LTR	ERV1	chr11	46146715	46146907	-	241.8	238	7.19178	6.85522	0.260991	0.460346	-0.191355	0.37915
MER91C	DNA	hAT-Tip100	chr7	46197937	46198068	+	89.4	110	-0.370216	0.863674	0	0	-1.49086	-0.394647
MER57C2	LTR	ERV1	chr8	46342296	46342654	-	193.6	415	2.22048	2.72908	1.67519	1.09181	-1.03416	-0.202425
MTE-int	LTR	ERVL-MaLR	chr19	46580588	46581448	+	348.8	4958	9.11077	9.24354	0.106953	0.123445	-0.203978	-0.0563081
L1MD3	LINE	L1	chr16	46641827	46642444	+	212.4	2480	7.40086	7.54766	0.0732482	0.0282272	0.0428673	0.165
LTR72_RN	LTR	ERV1	chr17	46774538	46774680	+	219.6	1000	8.02223	7.68629	0.0726995	-0.772354	0.269356	-0.102414
(CATCC)n	Simple_repeat	Simple_repeat	chr8	46846720	46846959	+	109	107	0.257212	2.0338	0.0482627	-0.317228	-0.355883	-0.684312
PB1D7	SINE	Alu	chr7	46958178	46958292	+	96.5	24346	12.1236	12.2322	0.0139203	0.0250397	-0.0620461	-0.0712497
RSINE1	SINE	B4	chr19	47069218	47069312	-	124.1	115806	13.2106	13.362	0.0657249	0.20977	-0.18168	-0.0652714
LTR16A	LTR	ERVL	chr13	47109086	47109456	+	209.9	1472	5.43307	5.53292	0.0720551	-0.0839649	-0.152143	-0.212156
ORR1D2-int	LTR	ERVL-MaLR	chr15	47137309	47138232	+	421.7	1361	7.90712	7.90482	0.208075	-0.147239	0.186948	0.288695
(GTGTG)n	Simple_repeat	Simple_repeat	chr18	47247943	47248023	+	103.6	312	2.73404	3.46284	-0.00407529	-1.7329	1.20459	0.310342
MER77	LTR	ERVL	chr4	47381861	47382135	-	246.7	570	5.60129	5.81352	-0.0843192	0.532746	-0.149872	0.000971758
MLT2C1	LTR	ERVL	chr12	47382820	47383065	-	203.1	872	4.01935	4.1844	-0.120199	-0.103115	-0.642147	-0.0596545
MT2B1	LTR	ERVL	chr4	47470160	47470619	-	270.8	7248	9.30457	9.37734	0.0330069	-0.0675364	-0.114476	0.0501529
HY5	scRNA	scRNA	chr6	47637143	47637217	+	74	1	0	0	0	0	0	0
HY1	scRNA	scRNA	chr6	47788070	47788180	+	90.6	38	-0.710362	-0.397828	0	0	1.05661	2.69027
L4_C_Mam	LINE	RTE-X	chr6	47814444	47814552	-	173.9	590	3.62082	3.8014	0.678606	0.146979	-0.443163	-0.0948013
Eulor12	DNA?	DNA?	chr9	47833485	47833604	-	117.8	35	-0.293359	0.152508	0	0	-1.52753	-0.047984
LTR45C	LTR	ERV1	chr9	47843675	47843791	-	115.2	24	-1.92413	-0.730568	0	0	-1.55574	-1.07619
RLTR12B2	LTR	ERVK	chr6	47958848	47959330	-	363	95	2.93938	3.49542	2.09128	2.36437	-0.32002	0.145568
MLTR18C_MM	LTR	ERVK	chr6	48014129	48014805	+	437.5	468	5.28835	5.47476	0.234638	0.186366	-0.413522	-0.150208
L1MC3	LINE	L1	chr16	48319348	48319527	-	291.5	5288	8.75493	8.72808	0.0290448	0.0211309	-0.200111	0.034478
tRNA-Cys-TGY	tRNA	tRNA	chr17	48390632	48390696	+	66.6	89	0	-2.75796	0	0	0.177316	0.786526
MER94B	DNA	hAT-Blackjack	chrX	48402230	48402294	+	94	86	-0.797112	-0.213125	-0.279128	0	0	-2.24086
MTD	LTR	ERVL-MaLR	chrX	48483879	48484198	+	259.8	51544	12.0225	12.0916	0.0626551	0.130935	-0.116317	0.0282882
MLT1B-int	LTR	ERVL-MaLR	chr13	48487549	48487807	+	255.3	165	3.32467	3.6952	0.760026	0.348039	-0.0567685	0.0178137
MARNA	DNA	TcMar-Mariner	chr4	48561742	48561936	+	179.4	562	8.58766	8.55709	0.12564	-0.036951	0.120838	0.0534988
(CCCTA)n	Simple_repeat	Simple_repeat	chr13	48607452	48607484	+	47.3	13	0	0	0	0	0	0
RLTR43C	LTR	ERVK	chr6	48678453	48678780	+	273.9	264	3.84594	4.05511	0.706065	0.282154	-0.583215	-0.242295
tRNA-Pro-CCA	tRNA	tRNA	chr11	48856280	48856351	+	71.5	10	0	0	0	0	0	0
UCON21	DNA?	DNA?	chr7	48923027	48923238	-	128.3	23	-0.253257	-1.94342	-1.15505	0	0	0
ERVB4_1B-I_MM-int	LTR	ERVK	chr3	49135733	49138111	+	549.8	1368	6.92101	6.81903	0.374332	0.378642	0.0775186	0.513179
UCON2	Unknown	Unknown	chr14	49189253	49189352	+	141.3	82	4.96754	4.96991	0.317271	-0.180391	0.478364	0.68263
RLTR48C	LTR	ERV1	chr2	49750478	49750959	-	405.1	149	3.45356	3.79681	0.446355	0.435904	-0.411559	-0.0191458
MER2	DNA	TcMar-Tigger	chr18	50093022	50093242	+	184.6	10246	9.23502	9.42382	0.0656737	0.230207	-0.126977	-0.0494886
MER65D	LTR	ERV1	chr2	50293510	50293819	-	169.3	101	0.773012	1.31788	0.536604	0.682772	0.0910136	-1.07597
(CCGGG)n	Simple_repeat	Simple_repeat	chr2	50296460	50296480	+	28.8	35	1.71436	1.89672	-1.26252	-0.914133	-0.443231	0.000791044
RLTR13D6	LTR	ERVK	chr13	50510688	50511563	-	688.8	805	6.31855	6.45006	0.422906	0.194524	0.142161	0.201616
LTR37A	LTR	ERV1	chr18	50563927	50564045	+	189.9	549	3.31803	3.67995	0.595613	0.684227	-0.068117	-0.263007
IAPEY3C_LTR	LTR	ERVK	chrX	50565247	50565556	-	288.9	475	3.00135	3.00797	0.214935	0.103351	0.454245	1.03541
MIRc	SINE	MIR	chr9	50606129	50606247	+	104.1	23213	11.6268	11.7117	0.00442686	0.0352818	-0.0895705	-0.0383639
RLTR50A	LTR	ERVK	chr11	50849257	50849649	-	291.9	85	1.7966	2.02213	0.996032	0.495148	0.911494	-0.115404
RLTR9C	LTR	ERVK	chr14	50964462	50964868	-	366.8	477	5.85533	5.69109	0.112744	-0.494507	-0.767755	-0.306983
ETnERV-int	LTR	ERVK	chr12	50978852	50980002	-	1280.3	906	8.80488	8.98351	0.77485	-0.239562	0.593667	0.814492
BC1_Mm	scRNA	scRNA	chr12	51375481	51375585	-	81	6758	9.40287	9.57549	0.0767296	0.198862	-0.0362054	0.0163483
(TTTA)n	Simple_repeat	Simple_repeat	chr3	51434457	51434482	+	37.2	16807	6.53298	6.60022	0.0953018	-0.00575621	-0.0460146	0.147029
Lx3A	LINE	L1	chr4	51526009	51526642	-	660.8	9223	8.56933	8.5643	0.376733	0.214957	-0.10586	0.26703
LTR48	LTR	ERV1	chr11	51655830	51655928	-	163.1	651	4.27422	4.36873	-0.518109	0.229748	-0.13164	0.368304
MER63A	DNA	hAT-Blackjack	chrX	51794362	51794516	+	156.5	635	3.92957	4.41103	0.501959	0.781029	-0.822521	-0.516001
MER133A	DNA?	DNA?	chr6	51876748	51876840	-	78.5	35	-1.56419	-1.56419	0	0	0	0
Charlie17a	DNA	hAT-Charlie	chr15	51879212	51879367	+	136.1	63	1.96969	1.54613	-0.652662	-1.8854	0.755578	0.942015
(TTCTCC)n	Simple_repeat	Simple_repeat	chr15	51966582	51966633	+	138.6	954	7.54551	7.52404	0.0249947	-0.0472482	0.0811242	0.193095
L1M3d	LINE	L1	chr12	51984044	51984340	+	248.1	171	1.74301	1.83707	0.0342055	0.00954712	-0.765878	-0.74119
(GAAA)n	Simple_repeat	Simple_repeat	chrX	52052767	52052946	+	102	13380	7.19983	7.26778	0.0597427	-0.0291549	0.145332	-0.0394886
(CAGA)n	Simple_repeat	Simple_repeat	chr9	52087025	52087049	+	50.8	7620	7.75704	7.88515	0.185914	0.124789	-0.11365	-0.015168
(GGTTG)n	Simple_repeat	Simple_repeat	chr16	52206086	52206115	+	57.6	139	1.47379	0.659468	-3.47145	-1.57647	0.395442	0.0200444
MER70B	LTR	ERVL	chr11	52250103	52250201	+	229.4	254	2.21749	2.45185	0.141581	-0.248099	0.472211	-0.284538
(CAAAG)n	Simple_repeat	Simple_repeat	chr16	52267466	52267543	+	55.2	354	0.454878	0.765393	-1.26212	0.87675	-0.476229	-2.55735
IAP-d-int	LTR	ERVK	chr8	52358416	52359842	+	486.1	1323	7.04618	6.85266	0.435961	0.5028	-0.0718183	0.419633
MMERVK10D3_I-int	LTR	ERVK	chr8	52359838	52360198	-	1077.1	458	7.36714	7.08772	0.286895	-0.17688	0.23389	0.528975
RLTR10D2	LTR	ERVK	chr8	52360199	52360555	+	317.5	225	5.1331	4.74524	0.417556	-0.441179	-0.150647	0.589383
LTRIS5	LTR	ERV1	chr4	52473963	52474424	+	317.3	85	1.94405	1.96846	1.02937	1.36598	0.885524	0.724416
L1MEf	LINE	L1	chr4	52482872	52483296	+	256	3127	6.81417	7.13616	0.247644	0.428069	-0.260239	-0.0781544
MER89-int	LTR	ERV1	chr5	52672033	52672588	+	263.6	98	0	0	0	0	0	0
(CTAA)n	Simple_repeat	Simple_repeat	chr9	52803593	52803634	+	42.7	519	-0.109878	0.851999	0.953926	0	-0.982583	-2.06236
RLTR13B2	LTR	ERVK	chr1	52937691	52938522	-	716	314	3.1162	2.72258	0.245309	-0.719646	1.15155	0.903648
MER44D	DNA	TcMar-Tigger	chr11	53255387	53255602	-	176.7	940	4.79972	5.32913	0.324177	0.935575	0.00876477	0.0733246
ORR1F-int	LTR	ERVL-MaLR	chr1	53261336	53262021	+	394.2	395	5.00772	5.01044	-0.219896	-0.324562	0.0530573	0.151521
(ACCG)n	Simple_repeat	Simple_repeat	chr10	53277690	53277727	+	43.6	17	0.970117	1.17387	1.15375	3.19958	-0.0582333	-1.83537
MamRep137	DNA	TcMar-Tigger	chr18	53390129	53390371	-	162.4	339	4.70858	4.94756	0.297007	0.086147	-0.185642	-0.141369
ERVB2_1A-I_MM-int	LTR	ERVK	chr9	53562756	53562820	-	574.7	289	6.66659	6.70923	0.408993	0.452657	-0.126574	0.338648
RLTR22_Mur	LTR	ERVK	chr11	53694003	53694791	-	445	2503	7.71281	7.79024	0.0766966	-0.0354237	-0.0811189	0.25368
RLTRETN_Mm	LTR	ERVK	chr17	53697525	53697853	-	310	1355	7.87107	7.73215	0.901314	0.408874	-0.0388379	0.648752
Helitron1Nb_Mam	RC	Helitron	chr15	53778641	53778788	+	194.2	92	0.425459	0.647545	-1.01929	0.0772819	-0.476229	0.192285
MLT2F	LTR	ERVL	chr13	54107853	54108014	-	219.6	574	7.94201	7.8696	-0.121155	0.101963	0.00472689	-0.0462951
MamGypLTR1a	LTR	Gypsy	chr12	54122458	54122781	+	170.2	137	0.656878	0.195977	0.429602	-1.41034	1.17803	0.0989934
RLTR31_Mur	LTR	ERVK	chr1	54275551	54276149	-	391.1	354	5.04981	5.24216	0.121359	0.124833	0.00786816	0.238456
MT2A	LTR	ERVL	chr13	54459018	54459577	+	255.2	10140	10.2682	10.2349	0.0302028	-0.105279	-0.0265268	-0.017685
RLTR33	LTR	ERVK	chr13	54511132	54511857	+	469.5	1336	7.25428	7.53442	0.0795254	0.459719	-0.317726	0.0566554
tRNA-Lys-AAA	tRNA	tRNA	chr12	54544964	54545045	+	65.5	22	0	0	0	0	0	0
B1_Mur4	SINE	Alu	chr13	54584970	54585120	+	122.3	41031	12.5449	12.6476	0.0556274	0.0990354	-0.129515	-0.124054
Charlie11	DNA	hAT-Charlie	chr12	54689687	54690101	-	205.5	52	1.33695	1.43616	2.86861	0.359931	0.74788	0.367203
Tigger17a	DNA	TcMar-Tigger	chr9	54732270	54732773	+	310	908	6.16214	6.36153	-0.00333	0.443984	0.0480863	0.0570438
(CGCTG)n	Simple_repeat	Simple_repeat	chr6	54889867	54889900	+	81.5	10	2.10663	1.7253	-0.0558722	1.22859	0	0
RLTR20B4_MM	LTR	ERVK	chr9	54946532	54947076	+	314	416	4.03527	4.15971	0.0809648	0.078113	-0.268078	0.172189
Charlie8	DNA	hAT-Charlie	chr11	55110299	55110499	+	175.3	728	8.02727	8.29814	-0.0576709	0.0094156	0.0430674	-0.285345
MER73	LTR	ERVL	chr3	55129355	55129614	+	239.5	135	1.77491	1.2056	-0.271814	-0.184675	3.50913	3.48319
(TCGTG)n	Simple_repeat	Simple_repeat	chr19	55130328	55130504	+	104.5	2	0	0	0	0	0	0
(TCCCC)n	Simple_repeat	Simple_repeat	chr4	55390842	55390872	+	75.4	1393	6.70038	6.58072	0.0786799	-0.135802	-0.0525043	-0.216558
IAPEY5_I-int	LTR	ERVK	chr13	55434447	55438018	+	663	184	0.57757	0.273615	0.264487	-1.41034	2.25804	1.91258
LTR82B	LTR	ERVL	chr19	55521603	55522191	-	210.8	290	0.686911	0.753177	-0.000456332	0.0772819	-0.0623723	0.276866
X1_LINE	LINE	CR1	chr9	55609127	55609335	-	234.9	40	-1.01159	-1.04097	0	1.09933	0	0
L1_Mur2	LINE	L1	chr17	55651451	55651704	-	537.7	20769	9.24272	9.39135	0.450426	0.266231	-0.0186045	0.280752
MER67D	LTR	ERV1	chr16	55779184	55779534	+	238.6	468	1.80019	1.29416	0.447067	0	1.79927	1.10585
BGLII_C	LTR	ERVK	chr16	56002121	56002414	+	231.5	74	0.950717	1.59662	1.18129	0.400123	-0.438054	-0.113545
MER45C	DNA	hAT-Tip100	chr9	56087257	56087618	+	185.1	290	0.30529	0.447315	1.15452	-0.534415	-0.406386	1.40538
LTR75	LTR	ERVL	chr7	56204741	56204845	-	211.9	94	3.21555	3.09046	0.250863	0.720761	0.796922	-0.273955
LTR45	LTR	ERV1	chr17	56278977	56279137	+	103.3	31	7.15055	7.22846	-0.418879	-0.151484	-0.739162	-0.135808
LTR33A	LTR	ERVL	chr19	56441695	56441976	-	201.4	504	5.19787	5.36439	-0.703869	0.218519	-0.181494	0.000108639
(ATG)n	Simple_repeat	Simple_repeat	chr10	56497812	56497874	+	51.8	2662	10.191	10.2448	0.123507	0.0181946	0.00300126	0.0437329
(AGCTG)n	Simple_repeat	Simple_repeat	chr19	56792642	56792690	+	81	80	1.43136	1.58392	-0.272847	-0.443808	-0.937238	-2.40777
Zaphod2	DNA	hAT-Tip100	chr14	56793802	56794536	+	238.4	169	6.11443	6.30215	-0.0698757	0.258809	0.288225	0.339079
4.5SRNA	scRNA	scRNA	chr4	56870727	56870818	+	69.9	1517	6.75865	7.19826	0.0931025	0.0311271	-0.106702	-0.18381
MurERV4-int	LTR	ERVK	chr4	56871206	56871358	-	571.6	1525	9.01419	9.23538	0.36677	0.316013	0.0828846	0.201424
MTA_Mm-int	LTR	ERVL-MaLR	chr4	56873280	56874285	+	909.9	3027	9.85656	9.77621	0.355178	-0.293316	0.158982	0.276585
Eulor3	DNA?	DNA?	chr18	56920228	56920303	-	161.6	28	0	0	0	0	0	0
Cheshire_Mars	DNA	hAT-Charlie	chr14	56952917	56953006	-	202.7	3	-0.0895232	-0.278992	0	1.35993	-0.528348	0
(CCCCAG)n	Simple_repeat	Simple_repeat	chr9	57095473	57095565	+	87.9	498	10.1112	10.0902	-0.0886174	0.0445859	0.0432988	0.012338
MER31B	LTR	ERV1	chr12	57240619	57240803	+	217.5	558	7.86601	7.76136	0.113773	-0.0585985	0.211105	0.22488
RMER12B	LTR	ERVK	chr19	57336001	57337210	-	414.7	1011	6.55255	6.90492	0.2603	0.51186	-0.0848688	0.033343
MLT1H1	LTR	ERVL-MaLR	chr1	57351951	57352471	-	209.7	1001	4.75005	5.09639	0.591505	0.781617	-0.302837	0.00948528
RLTR24	LTR	ERV1	chr9	57429762	57430329	+	326.7	1240	6.77395	6.89345	0.209317	0.324286	-0.227905	0.191
Arthur1A	DNA	hAT-Tip100	chr9	57501424	57501539	+	127.7	148	1.08497	1.09986	1.31277	0.632857	1.28323	0.591816
MLTR31F_MM	LTR	ERVK	chr8	57506696	57506779	-	362.7	403	6.15925	6.03037	0.210847	-0.0869221	-0.306111	0.31383
LTR84b	LTR	ERVL	chr10	57512898	57513346	-	192.1	187	4.77104	4.88812	0.00774298	0.764571	-0.259308	0.00188675
MER101B	LTR	ERV1	chr19	57697037	57697135	-	133.3	21	-2.66353	0	0	0	0	0
MER90	LTR	ERV1	chr9	57915615	57916109	-	223.7	245	1.59852	2.48478	1.73016	1.52098	-0.614695	0.0292107
(CCCCG)n	Simple_repeat	Simple_repeat	chr11	58059936	58059979	+	61.3	535	7.10224	7.17462	0.196702	0.00872782	-0.143699	-0.0798701
ORSL-2a	DNA	hAT-Tip100	chr9	58205202	58205447	+	194.4	69	-0.11951	-0.237013	-1.58496	-1.27458	0.710405	-0.522142
(CGGGG)n	Simple_repeat	Simple_repeat	chr13	58274199	58274224	+	63.5	523	5.59784	5.74786	0.397642	0.462414	-0.0347055	0.0406347
MER67B	LTR	ERV1	chr11	58328113	58328543	+	224.5	220	2.60439	3.15023	-0.314087	0.581042	-0.140783	0.253753
(CGAGG)n	Simple_repeat	Simple_repeat	chr13	58402757	58402779	+	65.6	32	2.45816	2.72137	0.0999298	-0.000940961	0.0798104	-0.0649401
MER106B	DNA	hAT-Charlie	chr1	58407268	58407383	+	183.4	242	7.07657	6.7368	-0.0228022	-0.791813	0.0625113	-0.213892
Charlie29a	DNA	hAT-Charlie	chr15	58445425	58445647	+	211.1	324	2.6467	2.9115	0.0602936	1.24047	-0.00682679	-0.111465
RLTR12BD_Mm	LTR	ERVK	chr9	58524997	58525442	+	293.5	883	7.291	7.78351	0.200257	0.371791	0.225556	0.0568436
(CAGTA)n	Simple_repeat	Simple_repeat	chr15	58784596	58784620	+	135.1	115	0.451013	1.35746	2.46427	1.09933	-1.43154	-1.32353
MER34	LTR	ERV1	chr11	58935015	58935130	+	164	737	3.76033	4.09696	-0.452753	0.415296	-0.376426	-0.605925
Lx6	LINE	L1	chr12	58963362	58963894	+	503.8	18164	9.68763	9.78256	0.386142	0.291903	-0.0594015	0.21309
(CCCGG)n	Simple_repeat	Simple_repeat	chr9	59036225	59036256	+	27.5	30	2.32774	2.08571	0.259484	0.128378	0.654696	-0.860546
(GA)n	Simple_repeat	Simple_repeat	chrX	59062766	59062896	+	59	48020	9.42776	9.52745	0.00674588	-0.0550325	-0.0647471	-0.0421148
Tigger10	DNA	TcMar-Tigger	chr6	59210592	59211321	+	214.9	242	7.41596	7.59361	-0.108871	0.0233102	0.0329251	0.0140455
RLTR11A2	LTR	ERVK	chr15	59328260	59328726	+	369.8	2676	8.27272	8.44264	0.355567	0.512658	-0.19122	0.053947
MLT1C	LTR	ERVL-MaLR	chr11	59486058	59486452	+	216.5	7791	9.13473	9.2919	0.0933266	0.134821	-0.124134	-0.0501955
MER96B	DNA	hAT	chr15	59513908	59514049	-	119.1	8	0	0	0	0	0	0
ORR1F	LTR	ERVL-MaLR	chr1	59673780	59674104	+	209.1	23086	10.0692	10.1618	0.0460075	0.132184	-0.179397	0.034054
U4	snRNA	snRNA	chr19	59904656	59904722	-	78.2	108	2.55512	2.97587	-0.0558722	1.96835	-0.339767	0.0144803
(TATG)n	Simple_repeat	Simple_repeat	chr14	60218557	60218586	+	63.7	10200	7.9778	7.95711	0.216202	-0.167573	0.206413	0.328682
MER92-int	LTR	ERV1	chr1	60334883	60335000	-	256.1	324	2.84876	3.17334	0.26784	0.282557	0.337507	-0.52075
(CGCGG)n	Simple_repeat	Simple_repeat	chr1	60409919	60410017	+	84.9	67	2.91176	3.05872	-0.349191	-0.64703	-0.385752	0.034136
MER33	DNA	hAT-Charlie	chr11	60558306	60558542	+	171.1	2719	8.29153	8.50635	0.0694674	0.34274	-0.262029	-0.0966154
RLTR44C	LTR	ERVK	chr10	60712367	60712870	+	395.6	198	5.15866	4.91507	-0.109645	-0.0387823	0.234872	0.768994
RLTR43A	LTR	ERVK	chrX	60739407	60739492	-	92.7	3	0	0	0	0	0	0
(TCTCTG)n	Simple_repeat	Simple_repeat	chr19	60764053	60764152	+	74.5	5790	9.43274	9.44218	0.0928869	-0.210724	-0.0639047	0.0096623
MLT1K-int	LTR	ERVL-MaLR	chr1	61042885	61043176	+	269.2	8	0	0	0	0	0	0
RLTR10B	LTR	ERVK	chr19	61301659	61301935	-	201.6	477	3.18076	3.13529	1.88943	1.12859	2.32225	2.50668
(CGGA)n	Simple_repeat	Simple_repeat	chr10	61432725	61432761	+	41.1	85	6.90789	6.94129	0.277299	-0.131292	-0.0944468	-0.174639
LTRIS6	LTR	ERV1	chr8	61434397	61434761	-	281.6	149	0.672048	0.950468	0.725422	1.76274	0.304912	-0.156621
MER113B	DNA	hAT-Charlie	chr18	61498939	61499174	+	158.7	72	-0.412795	0.0542697	0.465585	0	-1.55574	-1.9284
UCON6	Unknown	Unknown	chr10	61693163	61693293	+	147.8	45	6.27841	6.34226	0.0533401	-0.228241	-0.604972	-0.880497
ERVB4_3-I_MM-int	LTR	ERVK	chr18	61721530	61721914	-	1534.1	99	1.88427	2.20539	1.81467	2.08545	0.993084	1.24288
LTR16B1	LTR	ERVL	chr2	61771324	61771708	-	231.7	299	3.2424	3.40184	0.771029	1.45512	0.0564794	-0.373766
(TTACG)n	Simple_repeat	Simple_repeat	chr18	61799792	61799824	+	51	3	0	0	0	0	0	0
(CATTC)n	Satellite	Satellite	chr15	61813799	61813968	+	182.3	3	0	0	0	0	0	0
LTR68	LTR	ERV1	chr8	61993064	61993238	-	168.5	106	-0.339467	-0.0436955	0.999544	0	-0.717215	-1.79789
RMER1B	Other	Other	chr9	62084795	62085937	-	461.4	7511	9.00434	9.16059	0.35811	0.292357	-0.129628	0.0337672
MER57E3	LTR	ERV1	chr3	62090037	62090306	+	187.5	4	0	0	0	0	0	0
ORR1D2	LTR	ERVL-MaLR	chr13	62175905	62176043	+	241.9	15061	10.1018	10.2289	0.134564	0.0415391	-0.108071	0.0134126
RLTR20D	LTR	ERVK	chr13	62373968	62374383	+	265.4	777	5.8579	5.99738	0.842648	0.845214	-0.133478	0.144924
ERVB4_1-I_MM-int	LTR	ERVK	chr13	62442808	62444430	-	1351.9	296	4.13311	4.45434	0.767219	1.04192	-0.172399	0.0124436
UCON27	Unknown	Unknown	chr17	62471467	62471718	-	221	64	-2.50909	-1.62816	0	0	-0.528348	-0.213474
(CCCGAA)n	Simple_repeat	Simple_repeat	chr4	62480117	62480241	+	102.1	8	1.16146	1.26804	0.442495	0.589109	1.28079	0.346389
MLTR31D_MM	LTR	ERVK	chr3	62480191	62480659	+	418.4	318	3.82409	4.17418	0.307609	-0.226572	-0.0543233	-0.0630159
MER77B	LTR	ERVL	chr11	62502182	62502513	-	247.5	505	4.76944	4.93369	0.536165	0.473013	-0.428198	-0.33661
RMER5	LTR	ERV1	chr11	62514609	62514927	-	280.2	7418	9.4678	9.47642	0.0272019	0.14173	-0.221618	0.06639
Lx2A1	LINE	L1	chr13	62665260	62665884	-	480.8	2739	5.24248	5.83038	0.6198	0.521412	-0.44793	-0.0651393
MLT2B4	LTR	ERVL	chr11	62665385	62665765	+	220.8	1871	5.22193	5.27639	-0.121153	0.0832243	0.0146812	0.454244
RLTR1C	LTR	ERV1	chr13	62666898	62667432	+	447.1	697	4.98561	5.09479	0.688855	0.594389	0.427459	0.529146
L4_A_Mam	LINE	RTE-X	chr9	62792217	62792286	+	186.8	630	6.53285	6.9212	0.404131	0.145022	-0.00394476	0.0588261
Helitron3Na_Mam	RC	Helitron	chr1	62797574	62797796	-	179.9	191	2.78356	2.60995	-0.996545	-1.05931	-0.998751	0.362501
LTR50	LTR	ERVL	chr11	62993394	62993922	-	183	549	6.21583	6.19043	-0.0284077	-0.10372	0.119443	-0.0261913
MER47A	DNA	TcMar-Tigger	chr7	63020505	63020811	-	189.9	127	2.44943	2.97704	0.588902	1.14533	-0.659215	-0.386427
Tigger13a	DNA	TcMar-Tigger	chr17	63054877	63055284	-	229	645	4.43007	4.73753	0.59385	1.02904	-0.219895	0.190341
RMER20B	LTR	ERVK	chr3	63242985	63243388	+	310.8	1949	7.56566	7.5179	0.365818	0.0579459	0.343225	0.146847
Arthur1C	DNA	hAT-Tip100	chr3	63245094	63245395	+	151.9	155	1.43661	0.987078	-0.461649	-1.59523	1.07586	-0.516259
tRNA-Ser-TCA	tRNA	tRNA	chr10	63429476	63429557	-	81	1	0	0	0	0	0	0
MamRep1894	DNA	hAT	chr5	63898926	63899025	+	92.2	36	0.28056	0.296702	-1.50283	-1.75811	-0.0648732	0.192285
UCON29	DNA	PiggyBac?	chr3	63942719	63942881	+	166.9	141	4.595	4.33188	-0.2413	-0.746912	0.6594	0.442876
L1ME4b	LINE	L1	chr7	63957931	63958143	+	188.3	1818	7.93143	7.98821	-0.0278418	-0.0480573	-0.0642186	0.0167411
LTR78B	LTR	ERV1	chr9	64214380	64214536	+	175.7	405	7.9217	7.96011	0.0393845	0.172218	0.00343501	0.130624
Charlie7	DNA	hAT-Charlie	chr17	64312991	64313188	-	248	844	4.75859	5.01156	-0.042994	-0.0232826	-0.453831	-0.00424557
LTR86B1	LTR	ERVL	chr5	64333513	64333676	-	174.8	49	5.36089	5.24882	0.195312	0.652909	-0.385328	0.26991
(TATTG)n	Simple_repeat	Simple_repeat	chr7	64345560	64345593	+	65.2	143	1.23899	1.47863	0.598235	0.293691	-0.214307	-1.73909
LTR108b_Mam	LTR	ERVL	chr7	64372460	64372533	-	250.5	19	1.9692	1.68287	0.475469	0.607698	1.33311	1.17705
tRNA-Val-GTG	tRNA	tRNA	chr14	64600390	64600462	-	59.2	25	-0.933739	-1.94342	-0.0192913	0	0	0
MLTR18B_MM	LTR	ERVK	chr9	64648643	64649081	+	359.5	468	5.55346	5.56647	0.103023	0.0938139	0.1969	-0.310433
(TATAG)n	Simple_repeat	Simple_repeat	chr16	64783805	64783852	+	93.9	197	0.374066	-0.710362	-1.96291	-0.65308	0	0
MT2_Mm	LTR	ERVL	chr5	64914337	64914829	+	450.9	2667	6.64607	6.64939	0.286133	-0.312327	-0.130754	-0.159026
A-rich	Low_complexity	Low_complexity	chr13	65066400	65066457	+	68.2	29764	11.2962	11.3641	0.0632149	-0.040237	0.120267	0.00304888
RMER16	LTR	ERVK	chr12	65087400	65087872	-	348.8	471	5.36547	5.49017	-0.202228	0.0578742	0.106164	0.174396
MER92C	LTR	ERV1	chr8	65104777	65105140	+	191.7	72	0.629939	1.0018	0	0	0.0610482	-0.670692
MLTR73	LTR	ERV1	chr14	65174548	65175011	-	170.6	956	5.44273	5.45364	-0.178665	0.385611	-0.210575	0.284093
RMER16B	LTR	ERVK	chr1	65204125	65204510	+	355.4	84	2.20289	2.78492	-0.0672988	-0.522585	-1.50972	-0.607358
C573_MM	Other	Other	chr5	65782822	65782907	-	299.2	1738	0	0	0	0	0	0
BGLII_Mur	LTR	ERVK	chr14	65825214	65825593	+	340.8	611	5.81404	5.97157	0.543439	0.17622	0.00761387	0.361089
MER74A	LTR	ERVL	chr14	66309520	66309653	-	244.2	731	5.25812	5.48753	-0.0969511	0.0789894	0.0143508	-0.0627291
L1ME3A	LINE	L1	chr14	66310867	66311446	-	237.7	2086	7.61603	7.82913	0.0607313	0.354065	0.0402211	-0.228857
RLTR17	LTR	ERVK	chr5	66342355	66342955	-	454.7	1758	9.18621	9.01045	0.0824824	-0.141977	0.0397656	0.463999
L1MA6	LINE	L1	chr18	66464886	66465152	-	275.5	6985	9.31425	9.36559	0.0235583	0.299438	0.0687821	0.08542
LTRIS4A	LTR	ERV1	chr13	66466673	66467150	+	347	228	5.66727	5.60505	-0.173236	0.247902	0.00463943	0.352319
RLTR9E	LTR	ERVK	chr13	66668512	66668920	-	353.5	1318	9.34161	9.11606	0.321373	-0.238138	-0.138347	0.382239
(CTACG)n	Simple_repeat	Simple_repeat	chr14	66783934	66783974	+	40	1	0	0	0	0	0	0
Charlie15b	DNA	hAT-Charlie	chr14	66919770	66920084	+	198	272	3.97704	4.61767	0.667397	0.593695	-0.422548	-0.014984
(TAAAA)n	Simple_repeat	Simple_repeat	chr10	67012210	67012238	+	36.1	3870	2.60379	2.71641	-1.10727	-0.243767	0.226375	0.577792
LTR23-int	LTR	ERV1	chr13	67162691	67162751	+	81.6	11	0	0	0	0	0	0
RLTR20A3_MM	LTR	ERVK	chr13	67280929	67281473	-	290.7	880	4.92001	5.2502	0.0713659	0.305137	-0.872483	-0.334862
RLTR12F	LTR	ERVK	chr13	67283230	67283359	+	296.4	60	0.281352	0.871581	0	0	-2.5834	-1.95606
(AATTG)n	Simple_repeat	Simple_repeat	chr18	67307397	67307440	+	49.1	36	-1.94342	-1.94342	0	0	0	0
L1MC2	LINE	L1	chr7	67682921	67684003	-	285.4	2252	7.29061	7.56967	0.0909073	0.300986	-0.161342	0.0107815
RLTR13D3A1	LTR	ERVK	chr13	67812101	67813030	-	478.7	613	7.70992	7.99074	-0.288881	0.381442	-0.128385	0.028915
L1M5	LINE	L1	chr14	68031956	68032761	-	213.7	16596	10.0172	10.1493	0.162566	0.228275	-0.151688	0.0586513
MER126	DNA	DNA	chr10	68042927	68043072	-	155.2	118	2.38202	2.82273	1.26937	2.07074	0.00254652	-0.440337
(CACTA)n	Simple_repeat	Simple_repeat	chr18	68262151	68262173	+	78.8	91	1.85426	1.79584	-0.906633	-0.554437	-0.708088	-0.0247511
Lx3C	LINE	L1	chr15	68334763	68336954	+	601.9	6475	8.38593	8.54431	0.240995	0.173084	-0.0983654	0.0500976
LTR109A2	LTR	ERV1	chr13	68590435	68590583	-	150.7	37	-2.1987	-0.596914	0	0	-2.11277	0.201634
UCON15	Unknown	Unknown	chr9	68723771	68723930	+	160.8	32	0	-1.13606	0	0	0	0
(TCTTG)n	Simple_repeat	Simple_repeat	chr11	69026750	69026804	+	65.5	114	-1.92413	-0.414076	0	0	0	-0.557826
MLT1E1A	LTR	ERVL-MaLR	chr3	69070528	69070982	-	221.9	1154	5.85368	6.00984	-0.192827	0.317056	0.144998	0.290799
MER34A1	LTR	ERV1	chr2	69193876	69194334	+	201.1	541	8.50621	8.55115	-0.0439986	0.234553	-0.321175	-0.101532
L1Md_F2	LINE	L1	chr8	69363216	69367543	+	1140.7	64898	11.531	11.5286	0.438004	-0.00357648	0.0395995	0.283373
MTEb-int	LTR	ERVL-MaLR	chr14	69694010	69694554	-	458.6	635	6.94959	7.14734	-0.212813	0.139445	-0.132005	0.0233425
(TGGG)n	Simple_repeat	Simple_repeat	chr11	69735086	69735255	+	64.5	1078	9.03361	8.86437	0.324581	-0.594948	-0.103199	0.193967
RLTR14	LTR	ERV1	chr12	69735984	69736359	+	258.1	2341	6.67453	7.02095	0.203	0.520976	-0.276475	0.120954
LTR78	LTR	ERV1	chr14	69744737	69744898	+	200.2	583	2.89207	3.08321	1.56115	1.12145	0.561111	0.933417
tRNA-Ile-ATT	tRNA	tRNA	chr2	69949470	69949543	-	65.2	40	-1.92413	-2.75796	0	0	0	-0.213474
UCON11	Unknown	Unknown	chr18	69950697	69950815	-	184.7	45	-0.295423	-0.5132	-1.26212	-0.951737	0	-0.268524
Kanga11a	DNA	TcMar-Tc2	chr12	69976814	69977066	+	227.7	187	2.23746	2.65417	0.309929	0.577331	-0.0757066	-0.481946
MER66-int	LTR	ERV1	chr12	70042252	70042382	+	117.7	23	1.93112	1.40889	0.435702	-0.0890597	0	0
(CGTG)n	Simple_repeat	Simple_repeat	chr10	70192634	70192688	+	53.6	990	5.85508	6.11326	-0.590786	-0.105971	-0.401601	-0.190306
(TGGGGG)n	Simple_repeat	Simple_repeat	chr11	70394483	70394514	+	29.4	2008	7.57005	7.52935	0.0634848	0.13651	-0.320564	-0.296012
LTR58	LTR	ERV1	chr6	70430412	70430479	+	105	9	1.13553	0.347477	-2.96116	-1.06618	0.534181	0.951745
(CTAG)n	Simple_repeat	Simple_repeat	chr4	70739143	70739282	+	38.2	54	0	0	0	0	0	0
RLTR23	LTR	ERV1	chr10	70846953	70847362	-	323	1524	6.71934	6.86396	0.428449	0.60988	-0.222874	0.174095
LSU-rRNA_Hsa	rRNA	rRNA	chr17	70963658	70963895	+	146.1	481	17.2186	17.1363	-0.358674	0.204292	-0.161534	0.199372
MER31A	LTR	ERV1	chr11	71026891	71027105	+	239.2	707	7.18161	7.173	-0.371516	-0.10808	-0.099993	0.0340965
RLTR20A2B_MM	LTR	ERVK	chr2	71140341	71140906	+	299	438	4.44479	4.77264	0.279055	0.165614	-0.263787	-0.658012
MT-int	LTR	ERVL-MaLR	chr8	71258511	71259659	+	401.5	438	4.42827	4.64056	0.307085	0.533999	-0.0536447	0.164195
LTR80A	LTR	ERVL	chr6	71275420	71275766	+	236.4	112	0.0731347	0.250557	0	2.50214	0.868465	1.24248
UCON31	Unknown	Unknown	chr8	71385664	71385827	+	156.4	89	1.66903	1.24468	-1.06972	0.48465	1.72446	1.63769
L2b	LINE	L2	chr8	71624419	71624459	-	123.7	13720	10.2636	10.3345	0.0179699	0.148754	-0.0498277	0.00762582
RLTR13D	LTR	ERVK	chr8	71884936	71885932	+	521.9	45	1.68032	2.2345	0	0	-0.378656	0.439459
SUBTEL_sa	Satellite	Satellite	chr2	72402504	72402545	-	162.4	31	0.43082	1.06247	0.154439	2.6843	-1.2713	-2.50429
MLT1A0-int	LTR	ERVL-MaLR	chr12	72549863	72550913	-	340.2	206	3.46443	3.91767	0.0628262	0.709905	-0.189221	0.0839835
L1MB5	LINE	L1	chr14	72587565	72587764	-	260.9	3766	9.29221	9.37575	0.0149608	0.0944751	-0.268923	0.0128362
RLTR50B	LTR	ERVK	chr18	72627935	72628420	-	438.6	334	3.75734	3.7887	0.234683	-0.300697	0.058772	0.286871
L1M6	LINE	L1	chr11	72642954	72643341	+	189.9	329	1.81441	1.88766	1.26431	1.41815	0.863269	1.58748
RLTR28B	LTR	ERVL	chr10	72657699	72657885	+	279.5	428	5.86159	5.89212	-0.367932	-0.258839	0.0785976	0.143196
RMER6D	LTR	ERVK	chr10	72673940	72674338	+	332.6	2411	8.33559	8.45244	0.12407	0.259634	0.146084	-0.0902817
RMER6C	LTR	ERVK	chr10	72674362	72674749	-	396.5	4887	8.95017	9.08489	0.275777	0.0213857	0.061224	-0.0438294
(CATAT)n	Simple_repeat	Simple_repeat	chr16	72817078	72817121	+	73.4	262	-0.741381	-0.741381	0	0	0	0
MamGyp-int	LTR	Gypsy	chrX	73036241	73037080	+	415.8	28	9.59409	9.40747	0.0876681	0.140826	0.36929	0.380142
(TCTCCC)n	Simple_repeat	Simple_repeat	chr9	73123001	73123023	+	103.6	2203	7.51839	7.37239	0.0596015	-0.249945	-0.129413	-0.281471
RMER20A	LTR	ERVK	chr9	73124273	73124345	-	292.8	1559	7.60301	7.49459	0.110191	-0.0135004	0.0993085	0.191202
RMER3D1	LTR	ERVK	chr12	73169383	73169473	+	90	1	0	0	0	0	0	0
MER131	SINE?	SINE?	chr12	73340728	73340850	-	109.3	274	2.94498	3.15362	-0.391801	0.0717941	-0.735927	-0.413389
L1MB8	LINE	L1	chr11	73346101	73346341	-	263.3	6000	9.03732	9.20567	0.0127448	0.110994	-0.168114	-0.0165379
L1VL4	LINE	L1	chr13	73346542	73347067	-	1032.4	6091	9.83894	9.78814	0.291245	-0.0688475	-0.0316123	0.137219
RLTR20A	LTR	ERVK	chr12	73353375	73353584	+	233.6	361	5.38439	5.84808	0.441883	0.578763	-0.252846	-0.488957
Kanga2_a	DNA	TcMar-Tc2	chrX	73355139	73355361	+	226.8	356	6.1756	6.33794	0.0601106	0.116925	-0.264672	0.0115423
(CGAAG)n	Simple_repeat	Simple_repeat	chrX	73640516	73640716	+	113.5	4	7.0348	7.17118	-0.153041	-0.0199485	-0.161417	0.591779
(TTCC)n	Simple_repeat	Simple_repeat	chr13	73650241	73650289	+	89.9	8243	7.74385	7.80665	0.223156	-0.0910526	0.0161068	0.0350626
RLTR8	LTR	ERVK	chr18	73768864	73769023	+	311	241	4.87077	5.1159	0.0890867	0.247137	-0.278269	-0.0112494
LTR27C	LTR	ERV1	chr18	73925304	73925494	-	119.9	7	0	0	0	0	0	0
MLT1N2	LTR	ERVL-MaLR	chr13	74049545	74049688	+	162.8	692	4.68047	5.06379	-0.108479	0.977519	0.013791	0.0111893
RLTR31B2	LTR	ERVK	chrX	74258223	74258528	+	292.2	1192	7.00032	7.51712	0.103212	0.0337482	0.225937	0.0759628
MER68	LTR	ERVL	chr13	74358109	74358571	+	265	637	7.7042	7.76523	0.0463387	0.226401	-0.0408629	0.108823
IAPLTR4	LTR	ERVK	chr13	74443543	74443852	-	322.3	663	4.43695	4.19292	0.452072	0.274848	0.997534	0.258637
(TATCG)n	Simple_repeat	Simple_repeat	chr7	74478704	74478755	+	44.7	3	0	0	0	0	0	0
MusHAL1	LINE	L1	chr5	74579598	74581034	+	587.9	3890	7.44999	7.6346	0.323508	0.269144	-0.108208	0.0490575
(CTAAT)n	Simple_repeat	Simple_repeat	chr13	74587869	74587912	+	54.9	74	-2.66353	-1.17354	0	0	-1.11277	-0.633218
(CAGAGA)n	Simple_repeat	Simple_repeat	chr5	74591857	74591927	+	74.4	6165	8.76335	8.87482	0.114536	0.125943	0.0379373	0.00160703
RLTR19D	LTR	ERVK	chr13	74641557	74641908	+	312.4	64	0.186289	0.519374	0	0	1.91797	2.10454
LTR86A1	LTR	ERVL	chr13	74674064	74674295	+	174.7	92	0.619648	1.17972	2.15375	2.09933	-1.52781	-0.342755
RLTR31C_MM	LTR	ERVK	chrX	75208145	75208435	+	302.9	726	5.18092	5.59503	-0.236557	0.0310018	-0.341549	-0.0936625
L1MEa	LINE	L1	chr18	75256686	75256811	-	241.7	169	2.84328	3.49081	1.16101	1.84136	-0.680272	-0.745889
(AGATG)n	Simple_repeat	Simple_repeat	chr11	75338399	75338426	+	58.3	41	-1.92413	0	0	0	0	0
L1M8	LINE	L1	chr14	75361026	75361346	-	251.3	201	2.33466	2.96286	0.567227	1.3567	-0.868427	-0.392658
RLTR3_Mm	LTR	ERVK	chr11	75390476	75390671	+	382.3	31	4.33616	4.329	0.253766	0.229339	-0.298054	-0.0619195
Tigger20a	DNA	TcMar-Tigger	chrX	75418286	75418499	-	196.1	188	3.36189	3.27565	-1.77163	-0.687556	-0.0500508	-0.111932
RLTR31M	LTR	ERVK	chr9	75466980	75467583	+	376.9	264	4.47446	4.53813	0.864301	0.356367	0.190594	0.667186
MLT1F1	LTR	ERVL-MaLR	chr9	75471300	75471591	-	212	1608	6.14313	6.28753	0.482981	0.708402	-0.236028	0.154291
MER49	LTR	ERV1	chr15	75629072	75629205	+	84.6	7	-0.753085	0.0379679	0	1.46427	-0.31665	0.912169
(CAG)n	Simple_repeat	Simple_repeat	chr12	75631047	75631122	+	58	2236	11.3739	11.4264	-0.0754735	0.0513876	-0.216713	-0.22075
MMERGLN_LTR	LTR	ERV1	chr2	75634334	75634845	+	384	435	5.82356	5.71725	0.878198	0.0243938	0.645974	0.723268
MER5A1	DNA	hAT-Charlie	chr3	75641655	75641785	-	113.7	3905	7.37056	7.44749	-0.0682946	0.161459	-0.00653335	0.226331
Lx2B	LINE	L1	chr3	75648379	75649677	+	620.2	6191	9.76523	9.63103	0.0723481	-0.0150426	-0.0246758	0.16217
L1MCc	LINE	L1	chr12	75649362	75649558	-	226.7	529	4.08284	4.46195	0.961669	1.16598	-0.205933	0.255717
Tigger19a	DNA	TcMar-Tigger	chr11	75704783	75704889	+	125.3	771	8.11544	8.09682	0.253245	-0.0157596	0.177475	0.0422609
ORR1A2	LTR	ERVL-MaLR	chr13	75724612	75724910	-	279.3	14843	10.3666	10.4281	0.118077	0.0180447	-0.152382	0.0624654
(CCTCG)n	Simple_repeat	Simple_repeat	chr11	75757179	75757234	+	88.5	32	0.366066	0.784225	2.13965	1.46427	-1.13239	0.176643
(T)n	Simple_repeat	Simple_repeat	chr11	75764811	75764838	+	31.4	29329	10.9013	10.906	-0.0567782	-0.135738	-0.00808973	-0.163492
(CAAA)n	Simple_repeat	Simple_repeat	chr11	75764857	75764877	+	31.4	30301	9.68511	9.73301	-0.0137428	-0.00486549	0.0731559	0.0712968
RLTR19-int	LTR	ERVK	chr7	75770710	75772202	+	335.5	2407	10.5742	10.5728	0.139644	-0.0281165	-0.0770013	0.187842
ORR1A4	LTR	ERVL-MaLR	chr7	75772203	75772490	-	270.1	7791	10.4061	10.3444	0.226307	-0.123544	-0.0147442	0.167383
RLTR45	LTR	ERVK	chr7	75774539	75774994	+	451.2	1557	7.93685	7.81302	0.329938	-0.0858039	0.0701724	0.327414
(CAATG)n	Simple_repeat	Simple_repeat	chr14	75776405	75776579	+	84.4	14	-0.102372	0.112144	0	2.29331	0.508612	0
MERV1_I-int	LTR	ERV1	chr7	75779426	75779593	+	701	1365	7.68245	7.47282	0.270224	-0.0265862	0.329852	0.510844
(TTGGGG)n	Simple_repeat	Simple_repeat	chr7	75780138	75780313	+	77.7	106	6.23014	6.17706	0.199717	-0.133583	0.0231202	0.203624
HUERS-P3b-int	LTR	ERV1	chr10	75804661	75804741	+	88.3	3	0	0	0	0	0	0
MER45A	DNA	hAT-Tip100	chr13	75871650	75871776	-	121.6	769	4.35176	4.77094	0.345128	0.754734	0.276494	-0.106475
RLTR20B5_MM	LTR	ERVK	chr15	75880760	75881282	+	327.8	868	6.47369	6.57745	0.225055	0.272033	-0.251668	0.0229491
ORR1A4-int	LTR	ERVL-MaLR	chr15	75881283	75881750	+	773	1326	9.82227	9.78078	0.171118	-0.186806	-0.0335713	0.0763285
L1M2a	LINE	L1	chr13	75997506	75997772	-	277.7	208	3.627	3.50237	0.565533	0.176935	-0.396024	0.504073
RMER13A	LTR	ERVK	chr10	76082835	76083583	+	518.4	1010	6.18852	6.42792	0.301555	0.390031	-0.136856	0.206483
MamRep1151	LTR?	LTR?	chr15	76086245	76086351	+	271.9	249	2.86598	3.5141	1.27628	2.54096	0.0426823	0.263523
(CACTT)n	Simple_repeat	Simple_repeat	chr13	76141218	76141309	+	69.4	5	0	0	0	0	0	0
MER92D	LTR	ERV1	chr2	76203386	76203657	+	178.7	70	-1.50977	-1.50977	0	0	0	0
RLTR53_Mm	LTR	ERVK	chr11	76220394	76220563	-	285.5	481	6.39723	6.42138	-0.00568488	0.240007	0.339488	0.214085
B1_Mur2	SINE	Alu	chr12	76301792	76301944	+	122.1	31869	12.5407	12.6303	0.0621941	0.106542	-0.112704	-0.0794296
(CATTC)n	Simple_repeat	Simple_repeat	chr7	76312669	76312802	+	92.4	28	0	0	0	0	0	0
Charlie4a	DNA	hAT-Charlie	chr14	76514400	76514828	+	209.2	1121	7.34161	7.19623	0.0463088	-0.0046736	-0.133751	-0.231444
(TTCTC)n	Simple_repeat	Simple_repeat	chr5	76551946	76552117	+	109.6	1633	3.50231	3.53773	0.116711	-0.142735	0.633755	0.554464
MLT2B1	LTR	ERVL	chr5	76885145	76885585	+	245.2	1637	6.07155	6.14393	0.0823396	0.312857	-0.147753	0.182826
RLTR26_Mus	LTR	ERVK	chr15	76890293	76890372	+	480.1	1091	7.19014	7.21863	0.130722	0.0112666	-0.304975	0.131063
MER123	DNA	DNA	chr18	76971356	76971462	-	156.9	41	-0.546526	0.353135	1.73894	0	-0.225279	-0.473113
(TAGGG)n	Simple_repeat	Simple_repeat	chr10	77134970	77135149	+	56.3	21	0	0	0	0	0	0
PB1D11	SINE	Alu	chr18	77165120	77165213	+	83.6	18484	11.1544	11.2252	0.0405468	0.0438172	-0.0652743	0.00282382
MER5C	DNA	hAT-Charlie	chr15	77258174	77258484	-	164.5	242	2.32462	2.94076	-0.424357	0.618218	-1.2023	-0.315339
UCON22	Unknown	Unknown	chr5	77262201	77262248	-	115.1	27	0	0	0	0	0	0
MER58D	DNA	hAT-Charlie	chr11	77540864	77541018	+	126.9	292	3.411	3.40688	-0.00348425	0.2746	0.551929	-0.335953
Eulor8	DNA	TcMar?	chr11	77894033	77894141	+	200.2	110	-1.94342	-1.94342	0	0	0	0
7SK	RNA	RNA	chr9	78175302	78175633	+	170.6	691	6.68912	6.79004	0.0470617	0.535387	0.281299	0.713924
L1Md_A	LINE	L1	chr2	78511443	78512356	+	1939.8	16844	7.95627	8.08697	0.487149	0.202474	0.0151834	0.201045
RodERV21-int	LTR	ERV1	chr9	78521526	78522134	+	577.4	1856	7.56805	7.83087	0.341355	0.192505	0.0848029	0.129641
IAPLTR1a_Mm	LTR	ERVK	chr9	78567667	78568003	-	337.4	1786	3.57709	3.57606	0.449482	0.300507	-0.42466	0.352752
LTR9D	LTR	ERV1	chr12	78889314	78889421	+	77.2	11	0	-1.70291	0	0	0	0
MLTR13	LTR	ERVK	chr7	78908890	78909955	-	307.1	205	5.77114	5.59359	0.158732	-0.969944	0.338662	-0.167737
ERVB4_2-LTR_MM	LTR	ERVK	chrX	78947736	78948251	-	468.8	144	4.96185	4.59443	0.728857	0.278247	1.15916	1.26319
(TTAG)n	Simple_repeat	Simple_repeat	chr10	79055139	79055181	+	42.6	480	-0.613373	-0.658204	0	0.100094	2.03199	-0.900193
MTE2b-int	LTR	ERVL-MaLR	chr10	79064686	79066146	-	430	729	6.23846	6.67562	0.571761	0.453075	0.0543059	-0.121747
L1_Mus1	LINE	L1	chrX	79190355	79196303	-	807.3	27252	13.095	13.116	0.135895	0.0133864	-0.161587	-0.105889
(CCCGA)n	Simple_repeat	Simple_repeat	chr14	79480906	79480926	+	28	3	-2.50909	-1.62816	0	0	-0.528348	1.48333
(AGGGGG)n	Simple_repeat	Simple_repeat	chr15	79530025	79530051	+	53.3	930	6.15544	6.12275	-0.15203	0.0348622	0.199768	0.458442
Lx4A	LINE	L1	chr8	79581843	79582852	+	568.7	10564	8.97743	9.1453	0.197413	0.241415	-0.27351	0.0184737
tRNA-Thr-ACG	tRNA	tRNA	chr11	79704650	79704721	+	71	3	0	0	0	0	0	0
(CAACC)n	Simple_repeat	Simple_repeat	chr10	79711657	79711682	+	62.3	116	7.41319	7.56071	-0.245361	0.364458	-0.713196	-0.591213
RLTR13D4	LTR	ERVK	chr1	79712375	79713065	+	595.2	205	3.141	3.53099	0.273776	0.357466	-0.214779	-0.816586
(CCTAG)n	Simple_repeat	Simple_repeat	chr7	79759626	79759755	+	90.6	29	-1.56419	-1.56419	0	0	0	0
RLTR12C	LTR	ERVK	chr11	79935202	79935568	-	295.5	319	8.86126	8.68461	0.0353158	-0.386451	-0.0888701	-0.00930524
MER91B	DNA	hAT-Tip100	chr15	79996309	79996475	-	96.6	229	5.19366	5.43371	0.145657	0.0372995	0.233891	-0.109895
LTR86A2	LTR	ERVL	chr18	80013819	80013926	+	154.7	79	0.182057	0.407081	1.72487	0	-0.754689	0.61977
X7C_LINE	LINE	CR1	chr18	80030122	80030199	+	95.9	155	1.81946	1.82524	-0.106536	-0.408292	1.08504	1.38136
(CGGAG)n	Simple_repeat	Simple_repeat	chr9	80067175	80067205	+	83.1	17	3.64992	3.78839	0.361922	-0.230659	-0.786107	-0.429709
T-rich	Low_complexity	Low_complexity	chr12	80168054	80168121	+	68.2	29482	11.0186	11.0992	0.087103	0.0641232	0.0713482	-0.0218593
tRNA-His-CAY	tRNA	tRNA	chr15	80175061	80175135	+	74	1	-1.94342	-1.94342	0	0	0	0
MER133B	DNA?	DNA?	chr5	80180437	80180526	+	92.3	22	0	0	0	0	0	0
RLTR30D_MM	LTR	ERV1	chr18	80193850	80194255	+	344.4	268	4.47488	4.48825	-0.243689	-0.743626	-0.455477	-0.499983
MLT1J	LTR	ERVL-MaLR	chr15	80213830	80214014	+	182.8	2943	7.739	7.88824	-0.0823242	0.249526	-0.337143	-0.0923465
MLT1C-int	LTR	ERVL-MaLR	chr18	80220425	80220678	-	279.5	122	1.86961	2.41567	-0.463111	1.38519	-1.12835	-0.181811
(CAGGT)n	Simple_repeat	Simple_repeat	chr17	80249506	80249536	+	37.3	19	0	0	0	0	0	0
(CTAGT)n	Simple_repeat	Simple_repeat	chr11	80261691	80261719	+	56.3	23	-1.92413	-1.75877	0	0	0	0
tRNA-Thr-ACA	tRNA	tRNA	chr1	80274888	80274951	-	51.8	17	-1.34556	-1.34556	0	0	0	0
MER58C	DNA	hAT-Charlie	chr2	80353094	80353205	+	111.4	436	6.91845	6.95357	-0.0487095	0.0135842	-0.124652	-0.247193
(CAGTC)n	Simple_repeat	Simple_repeat	chr12	80459278	80459312	+	77	28	-2.50909	-1.62816	0	0	1.68294	1.95162
ID_B1	SINE	B4	chr10	80686038	80686128	+	130.7	110827	14.1038	14.1839	0.0175311	0.107627	-0.0838917	-0.0104044
MER102b	DNA	hAT-Charlie	chr11	80821645	80821769	+	179.2	507	5.56373	6.04078	0.257744	0.34826	0.113137	-0.0108855
RMER16B3	LTR	ERVK	chr7	80843887	80844218	-	260.8	101	2.585	2.51862	0.251568	1.24457	0.535387	1.33465
RLTR13F	LTR	ERVK	chr7	80920726	80921630	-	602.6	98	2.71663	3.07887	0.878293	0.836752	-0.425918	-0.204254
LTR32	LTR	ERVL	chr7	80995373	80995485	+	115.8	9	0	0	0	0	0	0
LTR88b	LTR	Gypsy?	chr7	81203402	81203470	+	160.5	178	1.0761	1.45663	1.42456	0.400123	-1.78223	-0.887218
(TAGA)n	Simple_repeat	Simple_repeat	chr10	81460137	81460198	+	96.3	14415	6.75481	6.85198	0.164688	0.25407	0.0236304	0.102721
RMER1C	Other	Other	chr12	81469025	81470018	+	312.3	6347	7.99747	8.07901	0.173898	0.0824812	-0.161604	0.0880383
RMER17D2	LTR	ERVK	chr12	81493175	81493933	+	414.1	1783	5.67958	5.92365	0.201101	0.789493	0.138706	0.101969
RLTR30B_MM	LTR	ERV1	chr15	81739841	81740304	+	352.7	283	4.49468	4.81341	0.173296	0.0623672	-0.168172	-0.129038
RLTR1E_MM	LTR	ERV1	chr15	81866696	81866791	-	223.7	86	0.22733	0.445903	0.414353	1.07728	0.78161	-0.251036
L1MEc	LINE	L1	chr12	81970011	81970358	-	268.5	5378	8.09216	8.23106	0.406011	0.270284	-0.00524905	0.067393
LTR86B2	LTR	ERVL	chr10	82622164	82622308	+	184.8	36	1.05311	1.1884	-1.70612	-2.70612	0.330982	-0.00281328
(TACTG)n	Simple_repeat	Simple_repeat	chr10	82637501	82637670	+	106.8	73	0	0	0	0	0	0
L1MEh	LINE	L1	chr18	82859739	82859827	+	198.1	202	2.05195	2.19912	1.24133	1.17856	1.2102	1.12398
X7A_LINE	LINE	CR1	chr10	82896937	82896973	-	100	159	7.12371	7.20407	0.0338835	-0.0646907	0.118979	0.20277
UCON28b	Unknown	Unknown	chr18	82927810	82928090	-	213.2	49	0	0	0	0	0	0
LTR102_Mam	LTR	ERVL	chr10	82954974	82955050	-	217.3	215	6.11519	6.23266	-0.138209	-0.0964456	-0.0990436	-0.135115
L1M2b	LINE	L1	chr15	83154353	83154485	-	127	16	7.0318	7.12015	-0.242428	0.141488	-0.106529	-0.180625
ORR1A1-int	LTR	ERVL-MaLR	chr15	83239131	83240890	+	919.5	859	7.6971	7.91619	0.495728	0.243154	0.0613817	0.0837833
X3_LINE	LINE	RTE-BovB	chr15	83310273	83310315	-	85.7	260	2.41034	2.39826	0.00611694	-0.614654	-0.273372	0.499598
(CATA)n	Simple_repeat	Simple_repeat	chr15	83353746	83353787	+	64	10410	7.68102	7.64837	0.119262	0.176641	0.0718493	0.144297
ORR1G	LTR	ERVL-MaLR	chr15	83353817	83354055	+	193.4	4680	8.91888	8.9574	-0.0946674	0.291302	-0.0323502	0.114163
MER57D	LTR	ERV1	chr10	83366121	83366316	+	209.8	300	5.15371	5.19946	0.162912	-0.907867	0.685928	0.328975
RMER16C	LTR	ERVK	chr10	83368079	83368454	-	288.6	190	6.60054	6.88524	0.431958	-0.837948	-0.0269377	-0.383052
MERVK26-int	LTR	ERVK	chr10	83432179	83433819	-	628.1	1001	6.40595	6.46067	0.493771	0.31544	0.0154541	0.368824
(TTTAA)n	Simple_repeat	Simple_repeat	chr11	83497990	83498025	+	29	273	-2.50909	-0.66505	0	0	-0.44386	-0.670692
(TGG)n	Simple_repeat	Simple_repeat	chr11	83504896	83505059	+	56.7	4025	9.57546	9.52391	0.0630217	-0.191707	0.0573944	-0.110191
B3	SINE	B2	chr12	83695693	83695906	-	167.1	148427	14.2044	14.3241	0.0777065	0.131997	-0.155958	-0.0633412
(GACTG)n	Simple_repeat	Simple_repeat	chr12	83988683	83988710	+	96	28	0	-0.730568	0	0	-2.55574	0
ID4_	SINE	ID	chr12	84017524	84017588	+	70	26384	11.623	11.6764	0.00395104	0.0735426	-0.0713006	-0.0152023
(AATAG)n	Simple_repeat	Simple_repeat	chr10	84378489	84378541	+	66.4	153	-2.50909	-2.50909	0	0	0	0
(TTTTG)n	Simple_repeat	Simple_repeat	chr10	84546360	84546387	+	36.1	21636	9.01087	9.03451	0.0822517	0.109947	0.0809394	0.124129
U8	snRNA	snRNA	chr3	84674879	84674962	+	122.4	5	0	-2.75796	0	0	0	-0.213474
5S	rRNA	rRNA	chr2	84700771	84700859	+	80.5	1038	6.01652	6.07528	-0.12231	0.0129582	0.0060946	0.194175
L1MEg1	LINE	L1	chr6	84833236	84833704	+	206.1	92	1.56006	2.11181	2.57795	2.07707	-1.50414	-0.881758
L1M3e	LINE	L1	chr16	84862929	84863152	+	279.8	652	6.82403	6.84039	0.19993	0.204412	-0.140866	0.0207175
ORR1B2	LTR	ERVL-MaLR	chr18	84976131	84976171	+	259	8528	9.95145	9.9398	0.0382478	0.0574656	-0.260693	-0.0173787
tRNA-SeC(e)-TGA	tRNA	tRNA	chr11	85002571	85002623	+	71	3	-1.94342	-1.94342	0	0	0	0
Tigger16b	DNA	TcMar-Tigger	chr10	85015740	85015975	-	132.5	197	5.04126	5.0622	0.0957361	-0.227581	0.533954	0.197709
Lx2A	LINE	L1	chr8	85033508	85033724	+	601.5	1364	5.45844	5.43392	0.463812	0.288085	0.280006	0.55424
(ACATG)n	Simple_repeat	Simple_repeat	chr17	85066874	85067030	+	64.6	43	-1.05489	0.143393	0	-0.274578	-1.02076	-1.10109
BGLII_Mus	LTR	ERVK	chr11	85244518	85244936	-	298.7	615	4.0706	4.30354	0.210653	0.514599	-0.356048	-0.391325
LTR9	LTR	ERV1	chr8	85270983	85271053	-	112.2	13	-2.50909	-2.50909	0	0	0	0
MER57E1	LTR	ERV1	chr8	85306935	85307293	-	186.2	210	1.61777	1.56405	0.349198	-1.4111	0.749599	0.713466
L1MD2	LINE	L1	chr12	85342498	85342778	-	261.6	3227	8.68093	8.64666	0.0302207	0.312717	-0.00149147	0.140872
ORR1A3	LTR	ERVL-MaLR	chr10	85432620	85432940	-	259.9	4381	9.5467	9.53483	-0.00386443	-0.0841011	-0.164848	-0.0866396
Tigger1	DNA	TcMar-Tigger	chr16	85454591	85456518	+	345.5	1025	7.26403	7.58673	0.0749694	-0.275754	0.0273443	-0.0428217
L1_Mur1	LINE	L1	chr8	85656856	85658031	+	581.8	7793	7.77777	7.83917	0.479911	0.212945	-0.0414425	0.3144
LTR16D2	LTR	ERVL	chr6	85943154	85943331	-	166.2	65	5.14948	5.26069	0.0954501	0.26717	0.25751	-0.081921
LTRIS4B	LTR	ERV1	chr7	86016123	86016506	-	317.5	71	1.64639	1.93716	0.517066	0.61348	-1.07556	0.450717
MamRep488	DNA	hAT-Tip100	chr12	86026229	86026340	+	121	29	-0.396878	-1.04097	0	-0.317228	-0.528348	0.786526
MER134	DNA?	DNA?	chr8	86060614	86060658	-	131.7	53	-0.516292	0.578536	0.725422	0	0	-2.73985
L1ME3B	LINE	L1	chr5	86109317	86109749	+	225.5	735	7.68458	7.76181	0.245629	0.0545717	-0.0498039	0.133751
RLTR6-int	LTR	ERV1	chr11	86207347	86208018	-	1871.2	1220	8.00585	8.07716	0.247185	-0.149276	0.247664	0.480099
RLTR41C	LTR	ERV1	chr11	86209158	86209606	-	291.4	157	5.476	5.69654	0.0831984	-0.344983	-0.150786	-0.0806899
(TC)n	Simple_repeat	Simple_repeat	chr11	86269710	86269763	+	58.9	47869	9.76592	9.88257	-0.0378449	0.138067	-0.0886972	-0.070414
L1MEb	LINE	L1	chr1	86346892	86346982	-	219.7	352	7.30597	6.88729	0.360375	-0.591487	0.128972	0.214929
(CAT)n	Simple_repeat	Simple_repeat	chr1	86357085	86357153	+	52.9	2584	11.7401	11.6399	-0.0035909	-0.140553	0.120874	0.0517801
MER44A	DNA	TcMar-Tigger	chr6	86386612	86386820	+	211.7	661	4.82468	5.21779	-0.338781	0.261753	-0.295593	-0.0041718
Helitron1Na_Mam	RC	Helitron	chr11	86703795	86703849	+	229.8	62	0	-1.70291	0	0	-0.187844	-1.26852
(ATCTG)n	Simple_repeat	Simple_repeat	chr1	86870892	86870943	+	49.5	14	0	0	0	0	0	0
L1Md_F	LINE	L1	chr4	86932028	86932502	-	1472.9	4016	9.48124	9.42035	0.30015	-0.418274	0.181868	0.210348
RLTR51A_Mm	LTR	ERVK?	chr4	86932516	86932634	+	132.7	3523	7.89673	8.02946	0.239318	-0.132991	-0.0597416	-0.00860457
MLT2C2	LTR	ERVL	chr4	86933983	86934443	-	197.3	651	4.60422	4.61813	0.137207	0.17653	-0.0588343	0.282277
Charlie1b_Mars	DNA	hAT-Charlie	chr1	86978038	86978160	-	359.5	2	0	0	0	0	0	0
(TTCCG)n	Simple_repeat	Simple_repeat	chr10	87082805	87082886	+	76.6	5	0	0	0	0	0	0
RLTR44A	LTR	ERVK	chr9	87190383	87190766	-	296.3	259	4.17733	4.03844	-0.244042	-0.839749	0.179649	0.121814
L1ME3C	LINE	L1	chr12	87332879	87333086	+	235.3	326	2.9495	3.39344	0.682524	0.985154	-0.293093	-0.265922
MERX	DNA	TcMar-Tigger	chr12	87333094	87333267	+	190.9	64	1.14687	1.0777	-1.69617	0.400192	0.677299	0.266123
IAPLTR2a	LTR	ERVK	chr12	87336793	87337201	-	386.8	627	4.94068	4.82904	-0.133128	-0.653804	-0.0978629	0.243552
RLTR12G	LTR	ERVK	chr12	87434554	87434998	-	386.4	238	4.61887	4.76628	-0.0249845	-0.0430057	-0.21475	0.311136
(CCGCG)n	Simple_repeat	Simple_repeat	chr17	87636700	87636813	+	92.7	73	5.04536	5.20658	-0.277904	0.681239	-0.609117	0.0432725
Tigger12c	DNA	TcMar-Tigger	chr6	87651140	87651301	-	169.8	97	2.5442	2.31441	-0.0981474	-0.140259	0.717949	0.676586
MLT1E2-int	LTR	ERVL-MaLR	chr8	87790566	87791364	+	292.4	35	-0.11951	-0.256988	-1.58496	-1.27458	-1.4071	-1.79789
MLTR12	LTR	ERV1	chr6	87839995	87840193	+	247.8	477	4.61385	5.11998	-0.0764807	0.458544	-0.642436	-0.345938
Lx5b	LINE	L1	chr10	88067075	88068015	-	644.7	7975	8.92486	8.87953	0.326812	-0.00451068	-0.0813668	0.266281
L1VL2	LINE	L1	chr10	88107296	88108207	+	1127.6	4697	9.18335	9.28059	0.542445	0.243012	-0.0875726	0.0497268
RLTR41	LTR	ERV1	chr17	88164060	88164408	+	339	1121	7.28003	7.02264	-0.0485225	-0.00892758	0.0533349	0.136848
RLTR9D2	LTR	ERVK	chr1	88270335	88270714	-	321.8	194	6.24545	6.11119	-0.168305	-0.287795	-0.467795	0.342318
MamRep1879	DNA	hAT-Tip100?	chr3	88554486	88554581	+	125.8	105	1.64062	1.71787	1.17426	1.08976	0.816434	-0.75621
ORR1A0-int	LTR	ERVL-MaLR	chr10	88648720	88649300	-	1238.1	456	7.93434	7.79043	0.39244	-0.225797	-0.018699	0.218116
RLTR9A	LTR	ERVK	chr1	88755466	88755834	-	308.1	648	6.80192	6.77443	0.451942	-0.0518085	0.060778	0.575369
RMER13A2	LTR	ERVK	chr1	88770317	88771011	+	460.1	1473	7.03841	7.21682	-0.0445626	0.213389	-0.124629	-0.0582655
(CCGAA)n	Simple_repeat	Simple_repeat	chr3	88822875	88822916	+	31.3	7	-1.24697	0.448901	0	0	-1.24184	-3.10786
RLTR11B	LTR	ERVK	chr3	88823087	88823526	+	317.1	1049	7.43506	7.44635	0.245396	-0.0769232	0.0490926	0.196539
(GGGA)n	Simple_repeat	Simple_repeat	chr11	88947712	88947832	+	68.3	5298	7.81621	7.73484	0.0511234	-0.003464	-0.243962	-0.00722773
Eulor6A	DNA?	DNA?	chr8	89000253	89000455	-	122.6	21	2.13252	1.48834	-0.00533908	-0.357771	0	0
MTE2a	LTR	ERVL-MaLR	chr11	89012301	89012596	-	258.8	15148	10.9585	10.9827	0.0707211	0.111521	-0.166093	-0.09843
(TATATG)n	Simple_repeat	Simple_repeat	chr11	89017310	89017342	+	76.5	5167	6.65773	6.69427	0.0474353	0.125026	0.182965	0.081563
MER21B	LTR	ERVL	chr11	89020122	89020320	-	262.4	1618	8.85338	8.8362	0.125267	0.0462055	-0.088993	0.0471772
ERVB4_1C-LTR_Mm	LTR	ERVK	chr1	89097401	89097553	-	224.9	961	5.47472	5.71923	1.39468	0.722414	0.532999	0.982858
(TAG)n	Simple_repeat	Simple_repeat	chr6	89109197	89109245	+	55.7	946	3.48922	3.6477	0.838627	0.56435	-0.213844	0.685013
(CCCCCA)n	Simple_repeat	Simple_repeat	chr15	89159425	89159456	+	29.3	2119	7.69174	7.48636	0.212721	-0.117395	-0.0616577	-0.150809
(AGGTG)n	Simple_repeat	Simple_repeat	chr3	89180904	89181122	+	138.7	73	-0.653658	0.460655	0.72011	0.464823	-1.2713	-1.81675
(GGGAA)n	Simple_repeat	Simple_repeat	chr3	89225872	89225894	+	125	826	2.68385	2.95103	0.549828	0.033152	-1.41473	-0.957282
Eulor6B	DNA?	DNA?	chr5	89239322	89239457	-	162.8	56	1.82985	3.22584	2.19145	1.52098	-0.299667	-0.780127
(CTAGGG)n	Simple_repeat	Simple_repeat	chr16	89247171	89247255	+	130.2	94	-2.66353	0	0	0	0	0
(CAGAC)n	Simple_repeat	Simple_repeat	chr6	89285207	89285372	+	97.2	57	0.0797479	-0.370838	-1.15505	-1.41034	1.03179	0.588484
RMER15-int	LTR	ERVL	chr15	89367720	89368545	+	365.3	3100	7.88596	8.13845	0.246841	0.0512329	-0.159407	0.0529278
L1_Mus3	LINE	L1	chr9	89370544	89371481	-	757	48489	11.0288	11.1138	0.341744	0.275309	-0.0745401	0.263842
MMERVK10C-int	LTR	ERVK	chr6	89823415	89827972	+	879.3	3230	8.60984	8.88591	0.891388	0.172201	0.557333	0.901923
(A)n	Simple_repeat	Simple_repeat	chr10	89878572	89878601	+	31.2	29211	10.8883	10.8722	-0.0339736	-0.11263	-0.0344435	-0.186332
Eulor10	DNA?	DNA?	chr16	89909812	89909973	-	134.4	29	0	-2.75796	0	0	0.867206	0
RLTR15	LTR	ERVK	chr7	89943734	89943840	-	274.5	2437	7.72623	7.92177	0.0206717	0.443405	0.0156675	0.0691878
RLTR1B	LTR	ERV1	chr7	89951298	89951809	-	418.2	893	7.98205	7.77396	0.781768	0.123879	0.23014	0.949918
L1MDa	LINE	L1	chr7	89957463	89957635	+	271.4	3451	7.25865	7.40131	0.335077	0.342885	-0.140805	0.105987
MLTR32C_MM	LTR	ERVK	chr7	89975657	89976221	+	282.3	127	2.40022	2.1847	-0.676976	-0.731699	-0.279667	-0.259836
RLTR13G	LTR	ERVK	chr13	90108560	90109224	+	347.6	877	6.29429	6.41735	1.44558	0.259895	0.684327	0.942293
(TCCGG)n	Simple_repeat	Simple_repeat	chr16	90385370	90385389	+	58.5	4	0	0	0	0	0	0
L1ME3G	LINE	L1	chr16	90770636	90770755	+	177.6	1161	6.29064	6.43242	0.431503	0.0876835	-0.115429	-0.183144
ERVB4_1-LTR_MM	LTR	ERVK	chr6	90910439	90910484	+	150.9	21	0	0	0	0	0	0
(TTA)n	Simple_repeat	Simple_repeat	chr2	90998775	90998832	+	42.1	8995	5.34844	5.49459	-0.093915	0.023823	0.352992	-0.120222
tRNA-Trp-TGG	tRNA	tRNA	chr10	91181412	91181483	-	59.5	16	-0.378944	-0.397828	1.95316	0	-0.528348	2.48333
MIR	SINE	MIR	chr2	91478761	91478870	-	127.4	38978	11.3751	11.4835	-0.0151239	0.118614	-0.0558482	-0.00422843
MER63B	DNA	hAT-Blackjack	chr16	91498134	91498323	+	150.6	701	4.31188	4.4331	0.466068	0.108479	0.547469	0.558705
UCON14	DNA?	DNA?	chr11	91553533	91553640	+	115.7	66	-1.94342	-0.848141	0	0	-0.131981	-1.21266
(CAGAG)n	Simple_repeat	Simple_repeat	chr2	91617775	91617797	+	139	332	0.986836	1.15543	-1.86663	-0.293429	-0.289909	0.320679
MER97a	DNA	hAT-Tip100	chr8	91641330	91641557	+	302.9	53	-1.34556	-0.256988	0	0	-1.4071	-0.101086
(ACTG)n	Simple_repeat	Simple_repeat	chr16	91828947	91828979	+	65.7	236	2.75702	2.81366	0.119702	1.22888	-0.0619418	0.465054
MamTip2	DNA	hAT-Tip100	chr5	92052809	92052859	-	98.8	892	6.53356	6.49289	0.23501	0.0980352	0.302464	-0.0141981
L3	LINE	CR1	chr5	92053852	92053939	-	129.6	9732	10.548	10.5674	0.0566926	0.0302075	0.144402	0.0666719
MER124	DNA?	DNA?	chr16	92081579	92081802	+	164	252	3.87158	3.81866	0.728554	0.269376	0.584717	0.674447
RLTR5_Mm	LTR	ERV1	chr5	92257715	92258238	-	605.8	601	3.14252	3.00135	-0.045423	0.257207	0.206948	0.733613
ORSL-2b	DNA	hAT-Tip100	chr13	92346182	92346469	+	222.8	210	1.94991	2.41002	1.50841	-2.12192	-1.15304	0.00889106
Tigger7	DNA	TcMar-Tigger	chr10	93473806	93473939	+	209.7	5206	8.29276	8.58834	0.228207	0.362569	-0.189612	-0.111964
nhAT5a_ML	DNA	hAT-Charlie	chr13	93482538	93482608	-	100	4	0	0	0	0	0	0
RLTR12D	LTR	ERVK	chr15	93489691	93489847	-	313.4	647	6.10469	6.54431	-0.0858794	0.0969025	0.551414	0.347081
L1M3	LINE	L1	chrX	93517301	93517724	-	241.7	7043	8.30153	8.44092	0.224768	0.263236	-0.116045	0.086705
ERVB5_2-LTR_MM	LTR	ERVK	chr10	93815087	93815543	+	397.3	520	4.71268	5.23018	-0.0711506	0.166039	-0.631769	-0.216994
ERVB5_1-I_MM-int	LTR	ERVK	chr10	93815561	93816180	-	699.1	292	5.61198	5.79502	-0.189311	0.211643	-0.283346	0.249019
tRNA-Gly-GGA	tRNA	tRNA	chr1	93820916	93820981	+	45	86	4.17171	3.7911	-0.10299	-0.911024	0.669089	0.0887692
tRNA-Thr-ACY_	tRNA	tRNA	chr10	93838976	93839021	+	56.3	15	0	0	0	0	0	0
RLTR12B	LTR	ERVK	chr10	93847374	93847844	-	349.6	909	6.37211	6.71419	-0.127994	0.307296	-0.295862	-0.0480737
RLTR34C_MM	LTR	ERVK	chr1	93851180	93851652	+	365.3	402	5.0155	5.2114	0.976174	0.539909	0.491262	0.653266
Charlie5	DNA	hAT-Charlie	chr11	93949775	93949870	+	178.3	1547	7.44609	7.64669	-0.0508233	-0.104545	-0.301009	-0.28217
(GAGTG)n	Simple_repeat	Simple_repeat	chr2	94036389	94036566	+	106.8	48	1.96039	1.62355	0.136218	0.50609	1.72446	0.371673
MADE2	DNA	TcMar-Mariner	chr11	94125179	94125255	-	71.1	208	3.92908	4.01733	-0.290123	0.371384	-0.171342	0.343744
L1ME3D	LINE	L1	chr11	94288110	94288408	-	234.3	323	6.35321	6.35024	-0.0483821	0.1873	0.0909929	0.0271921
Eulor2B	DNA?	DNA?	chr11	94341022	94341115	-	145	42	4.68728	4.70643	-0.129924	0.0737168	0.0113257	-0.243205
L1ME3Cz	LINE	L1	chr16	94395910	94396630	+	197.5	1051	6.73154	6.70489	0.184515	-0.211835	-0.0271584	0.0278688
ORR1A3-int	LTR	ERVL-MaLR	chr4	94511916	94512424	-	320.4	2435	8.52703	8.57546	0.204331	0.0791244	-0.00756519	-0.00103331
MER117	DNA	hAT-Charlie	chrX	94535548	94535696	-	122	745	6.34643	6.4889	-0.329838	0.290707	-0.0686132	0.137536
ERV3-16A3_I-int	LTR	ERVL	chr10	94674168	94674722	+	261	908	4.39848	4.43446	-0.576	0.176818	-0.041422	0.327043
MTC	LTR	ERVL-MaLR	chr15	94718721	94719133	-	274	27489	11.0974	11.2591	0.0379089	0.262162	-0.173995	-0.0390349
MLT1E-int	LTR	ERVL-MaLR	chr10	94723230	94723370	+	266.2	9	0	-2.75796	0	0	0	0
ORSL	DNA	hAT-Tip100	chr4	94944218	94944424	-	138.3	281	4.06927	4.22212	0.472827	0.108273	0.125716	0.693346
Charlie26a	DNA	hAT-Charlie	chr13	95022946	95023158	-	164.9	98	3.69631	3.58546	-0.182397	-0.54818	-0.162881	-0.0442418
(CATATA)n	Simple_repeat	Simple_repeat	chr3	95181811	95181874	+	77.1	5060	5.76248	6.0216	-0.0985231	-0.128912	-0.17636	-0.130029
UCON23	DNA	hAT?	chr3	95185614	95185700	-	121.7	22	4.16177	3.92131	0.191556	0.0926029	0.825561	0.672402
U5	snRNA	snRNA	chr3	95219394	95219496	-	61	85	2.34856	2.78318	-0.622863	1.35279	-0.345384	-0.370947
(CATAA)n	Simple_repeat	Simple_repeat	chr15	95291873	95291981	+	68.1	94	-2.66353	0	0	0	0	0
MER45R	DNA	hAT-Tip100	chr10	95444816	95444894	+	180.3	375	3.38373	3.66329	-0.463071	0.0938933	-0.0824716	-0.79614
Tigger11a	DNA	TcMar-Tigger	chr3	95464904	95465001	+	211.1	75	0.84666	0.687509	-0.0464552	-0.182936	0.0985229	0.591816
MLTR31A_MM	LTR	ERVK	chr10	95503561	95504150	+	387.7	352	4.0302	4.22652	0.09794	0.541684	-0.234911	0.358791
tRNA-Arg-AGA	tRNA	tRNA	chr11	95665817	95665854	+	45.6	30	0	0	0	0	0	0
(TTATA)n	Simple_repeat	Simple_repeat	chr10	95688309	95688478	+	88.4	2225	0.705462	0.857583	0.0482627	0.87675	-0.463727	0.884373
MTE2b	LTR	ERVL-MaLR	chr3	95744769	95745062	+	232.4	14367	9.65323	9.7319	0.124008	0.0760591	-0.146443	0.0203137
tRNA-Gln-CAA	tRNA	tRNA	chr11	95859171	95859243	-	61.1	14	0	0	0	0	0	0
MER96B	DNA	hAT-Tip100	chr3	96158249	96158567	+	151.3	410	5.13399	5.19333	0.155678	-0.25655	0.477295	0.326405
MER5B	DNA	hAT-Charlie	chr5	96266461	96266573	-	107.3	5140	8.08705	8.23339	0.0355905	0.447881	-0.105804	0.0529665
tRNA-Glu-GAA	tRNA	tRNA	chr3	96346575	96346629	+	58.6	9	0	0	0	0	0	0
CYRA11_Mm	Unknown	Y-chromosome	chr15	96399034	96399176	+	142.8	2869	5.37016	5.50952	0.135543	0.840738	-0.087403	0.0629503
tRNA-His-CAY_	tRNA	tRNA	chr3	96463969	96464043	+	68.8	16	0	-1.13606	0	0	-0.44386	-1.83537
(TTTCC)n	Simple_repeat	Simple_repeat	chr3	96751560	96751714	+	108.2	1270	4.12792	4.21808	-0.378645	-0.240975	0.0362581	-0.0772845
LTR105_Mam	LTR	ERVL	chr15	96972489	96972671	-	187.5	124	2.20284	1.84566	-0.867092	-0.185237	-0.901477	-0.101086
Kanga1b	DNA	TcMar-Tc2	chr15	96991780	96991945	-	203.1	121	2.1846	1.93483	-0.85591	-0.992411	-0.25717	-0.642353
G-rich	Low_complexity	Low_complexity	chr11	97187654	97187709	+	90.2	17888	11.5921	11.5634	0.0832885	0.0369742	-0.136268	-0.0465354
MLT1N2-int	LTR	ERVL-MaLR	chr13	97201570	97202025	-	339.7	3	0.0461418	-0.397828	-1.26212	0.0477107	-0.528348	0
UCON26	Unknown	Unknown	chr10	97305177	97305256	-	161.9	108	0	0	0	0	0	0
LTR88c	LTR	Gypsy?	chr13	97484118	97484281	+	157.5	118	3.70192	3.89144	0.564927	0.951574	-0.082471	0.504605
RMER13B	LTR	ERVK	chr13	97484676	97485559	-	557.5	2134	7.41527	7.61878	0.301213	0.420472	-0.0743487	0.0580085
LTR53	LTR	ERVL	chr13	97511494	97511800	-	240.4	226	4.62261	4.36934	0.308982	0.296939	0.237852	0.775774
RMER13A1	LTR	ERVK	chr7	97592451	97592861	+	483.2	1082	6.08355	6.17951	0.0811438	-0.302294	-0.0416548	0.14735
(ATAGG)n	Simple_repeat	Simple_repeat	chr11	97683232	97683268	+	66.6	48	2.42152	2.18222	1.09745	-0.668798	1.26778	3.20343e-16
RMER16-int	LTR	ERVK	chr5	98007086	98007796	+	653.8	2599	9.57338	9.63841	0.235981	-0.283973	0.567389	0.286314
ORR1B1	LTR	ERVL-MaLR	chr16	98012378	98012710	-	296.4	17313	10.7231	10.727	0.151287	0.154612	-0.125124	0.0691202
MamTip3	DNA	hAT-Tip100	chr15	98039215	98039290	-	155.5	180	4.13222	4.23476	-0.355935	0.507511	0.0769754	-0.440238
RLTR10-int	LTR	ERVK	chr11	98067790	98067982	+	738.9	2617	6.59179	6.68899	0.793262	0.957045	0.436738	1.02092
ERVL-int	LTR	ERVL	chr13	98321445	98321791	-	316.7	721	3.70706	3.86404	0.441995	0.717318	0.450853	0.459578
RLTR46B	LTR	ERVK	chr3	98327632	98327712	+	337	73	2.60601	2.7233	0.89759	0.81877	-0.401578	0.361067
MER83B-int	LTR	ERV1	chr7	98366642	98366805	-	113.8	9	0	0	0	0	0	0
Charlie4z	DNA	hAT-Charlie	chr7	98589009	98589163	+	114.2	431	5.86634	6.03152	-0.176944	0.022548	-0.272035	-0.120501
MLT1E3-int	LTR	ERVL-MaLR	chr5	98651702	98652205	-	257.2	12	-1.92413	-1.75877	0	0	0.96583	0.952437
HAL1ME	LINE	L1	chr4	98737279	98737433	-	197.9	900	9.79007	9.57867	0.192709	-0.525987	0.0356627	-0.197469
L1MEi	LINE	L1	chr4	98737452	98738119	-	215.1	478	12.0712	11.8103	0.16953	-0.721827	0.0826636	-0.236195
(CTCGG)n	Simple_repeat	Simple_repeat	chrX	98937335	98937510	+	77.8	33	2.41634	2.73259	0.426662	0.496908	-0.688379	-0.120742
(AAATG)n	Simple_repeat	Simple_repeat	chr10	99016247	99016274	+	41.5	94	-0.960628	-0.595823	0	0	0	0
(TTCA)n	Simple_repeat	Simple_repeat	chr11	99051870	99051898	+	41	3304	4.58013	4.71249	-0.392209	0.0356403	-0.119193	-0.14303
Tigger8	DNA	TcMar-Tigger	chr11	99052542	99052661	+	229	121	4.14335	3.99953	-0.439257	1.20462	0.210413	0.375351
tRNA-Asn-AAC	tRNA	tRNA	chr11	99394290	99394336	-	69.4	27	-2.50909	-2.50909	0	0	0	0
MLT1O	LTR	ERVL-MaLR	chr7	99579488	99579919	+	172	538	4.26441	4.67653	0.378584	0.354378	-0.0821956	0.337004
LTR81C	LTR	Gypsy	chr9	99583624	99583692	+	181	99	4.76969	4.6179	0.0173469	-0.631694	0.252462	-0.0962549
(CAGTT)n	Simple_repeat	Simple_repeat	chr6	99966206	99966318	+	66	93	-0.369905	0.873026	0	0	-2.36719	0
B1_Mur1	SINE	Alu	chr11	100460778	100460909	-	122.9	38058	12.6038	12.6738	0.0580063	-0.0303392	-0.107058	-0.0686886
X6A_LINE	LINE	CR1	chr9	100495444	100495503	-	103.3	145	3.39926	3.31781	-0.124152	0.221127	-0.183575	-0.396744
(CTTCG)n	Simple_repeat	Simple_repeat	chr3	100495528	100495550	+	40.3	3	0	0	0	0	0	0
(CAGCC)n	Simple_repeat	Simple_repeat	chr7	100499569	100499595	+	76.7	224	5.47425	5.48216	-0.233804	0.571564	0.234554	-0.0477991
MER68C	LTR	ERVL	chr10	100584443	100584707	-	158.8	60	0.261431	-0.960628	-1.96291	-1.01802	0	0
LTR75_1	LTR	ERV1	chr10	100594228	100594271	-	89.2	9	0	0	0	0	0	0
RMER1A	Other	Other	chr7	100679403	100679904	+	542.9	3854	8.00091	8.21719	0.0475908	0.218245	-0.278742	-0.135374
RLTR13A3	LTR	ERVK	chr13	100816059	100816941	-	847.3	243	4.17047	4.19031	0.0558983	-0.217348	0.16028	-0.0149298
ORR1B1-int	LTR	ERVL-MaLR	chr12	100871633	100871756	+	467.8	2965	9.0747	9.15798	0.213579	0.0967834	-0.0282516	0.146063
RLTR9F	LTR	ERVK	chrX	100917418	100917774	+	342.7	411	3.92147	4.09809	0.426372	0.0602559	0.413629	0.62149
MER90a	LTR	ERV1	chr12	100922878	100922941	+	229	581	4.45993	4.44308	0.0922449	0.87986	-0.214849	0.196942
MER21-int	LTR	ERVL	chr9	100922893	100923525	+	246.2	105	2.12923	2.20289	0.579725	-1.85842	0.229517	0.508604
MER58B	DNA	hAT-Charlie	chr4	101151103	101151376	+	164.3	2843	8.18945	8.46968	-0.0275222	0.499979	-0.121613	-0.0577035
X7D_LINE	LINE	CR1	chrX	101215296	101215359	-	61.5	10	-2.1987	-2.1987	0	0	0	0
(GCATG)n	Simple_repeat	Simple_repeat	chr11	101410704	101410758	+	61.7	41	1.46737	2.12273	-0.652528	1.26397	-0.945141	-1.0725
L1ME3E	LINE	L1	chrX	101414947	101415078	+	238.3	327	5.55131	5.43597	0.248351	0.121167	0.196078	0.195921
L1M	LINE	L1	chr11	101557650	101557744	+	101.3	459	2.85333	3.04451	-0.117086	-0.686848	-0.285186	-0.483028
ORR1C1-int	LTR	ERVL-MaLR	chr12	101927197	101927402	-	575.8	783	6.10252	6.06558	0.027243	0.0236945	-0.274336	0.332803
RLTR13C2	LTR	ERVK	chr3	102161939	102162740	+	596.7	844	6.37378	6.27532	0.452328	-0.130414	0.0200095	0.328087
(GTCTG)n	Simple_repeat	Simple_repeat	chr15	102213703	102213722	+	72.1	60	3.77884	3.53448	-0.286386	0.149651	0.379027	1.0057
(CCTG)n	Simple_repeat	Simple_repeat	chr11	102306602	102306624	+	73.2	1377	7.56083	7.46795	-0.0619995	-0.133798	-0.0749929	-0.124165
Charlie2a	DNA	hAT-Charlie	chr2	102307937	102308148	+	266.9	505	4.55232	4.47266	-0.110153	-0.13189	-0.0148037	0.65144
IAPLTR2a2_Mm	LTR	ERVK	chr12	102446949	102447483	+	407	1541	6.17504	6.05069	0.220935	0.250849	-0.490403	0.338019
L1MB4	LINE	L1	chr7	102469347	102469650	+	251	2690	7.58334	7.79941	0.241979	0.477482	-0.35251	-0.0399103
LFSINE_Vert	SINE	tRNA	chr15	102485868	102486221	+	100.7	1208	9.34898	9.33403	-0.0176824	-0.0408661	-0.238273	-0.151431
(CTTTA)n	Simple_repeat	Simple_repeat	chr15	102571415	102571454	+	43	15	-2.50909	-2.50909	0	0	0	0
MTEb	LTR	ERVL-MaLR	chr11	102620202	102620538	+	208.3	10811	9.72331	9.78464	0.00503139	0.367979	-0.019787	0.0324959
MLTR18D_MM	LTR	ERVK	chr9	102628314	102628902	-	429.1	620	5.47365	5.91248	0.00548049	0.568783	-0.0661994	0.213176
UCON1	Unknown	Unknown	chr13	102767331	102767517	-	128.5	15	0	0	0	0	0	0
RMER17C2	LTR	ERVK	chr3	102874840	102875017	-	207.2	3413	6.60976	6.81341	0.393374	0.295158	-0.0508037	0.297934
(CTGTG)n	Simple_repeat	Simple_repeat	chr3	103002732	103002753	+	180.1	359	3.47244	3.81308	1.68417	0.856108	0.531852	0.638603
RMER17A-int	LTR	ERVK	chrX	103025201	103026278	-	365.7	409	5.54505	6.26666	0.612001	0.516688	0.376232	0.390473
IAPA_MM-int	LTR	ERVK	chrX	103050932	103051429	-	296.3	126	-1.92413	0	0	0	0	0
Tigger17b	DNA	TcMar-Tigger	chr3	103175070	103175129	-	213.5	72	1.78743	1.91947	1.78981	0.589109	0.607773	1.4822
LTR81	LTR	Gypsy	chr9	103181884	103181998	+	163.3	70	0.988048	1.60644	-0.0386775	-2.03813	-0.207595	-0.163976
(CTTAT)n	Simple_repeat	Simple_repeat	chr6	103247141	103247172	+	52.4	36	0	0	0	0	0	0
MER52-int	LTR	ERV1	chrX	103262772	103263180	+	233.9	206	2.24352	2.17195	0.606868	0.292168	-0.354425	0.811301
MERV1_LTR	LTR	ERV1	chr9	103325940	103326390	+	321.2	615	6.91185	6.88359	-0.168257	0.136937	-0.0969827	0.0974142
MER3	DNA	hAT-Charlie	chr11	103376114	103376299	-	133.1	2967	8.19346	8.22188	0.118489	0.214617	-0.0468089	0.112984
(CCCA)n	Simple_repeat	Simple_repeat	chrX	103460408	103460464	+	58.5	1172	3.57998	4.63918	1.21928	0.590492	-0.560433	-1.11013
LTR36	LTR	ERV1	chr5	103572645	103572733	+	99.2	5	0	-2.75796	0	0	0	0
ORR1G-int	LTR	ERVL-MaLR	chr14	103696938	103697525	-	371.2	70	0.651224	0.662357	0	0.776049	0.564068	0.242071
(ATTAG)n	Simple_repeat	Simple_repeat	chr2	103755634	103755669	+	42.6	62	0	-2.75796	0	0	0	0
(CCGG)n	Simple_repeat	Simple_repeat	chr13	103920747	103920852	+	45.4	8	0	-1.70291	0	0	-1.5834	-1.26852
MamSINE1	SINE	tRNA	chrX	103960724	103960994	-	137.5	410	9.20601	9.16451	0.0676022	-0.0641812	0.173664	0.395488
RLTR13D3A	LTR	ERVK	chr12	104396548	104397167	+	553.6	162	4.27893	4.40301	0.966577	-0.107082	0.149062	0.264519
X5A_LINE	LINE	CR1	chr4	104509471	104509630	-	106.6	69	-0.32765	-0.596914	0	-1.41034	0.0985229	-0.797895
LTR16C	LTR	ERVL	chr5	104553108	104553316	+	199.4	1352	4.97196	5.36817	0.596079	0.279287	-0.596333	-0.262791
RLTR16B_MM	LTR	ERVK	chr2	104558978	104559658	-	375.8	635	7.81657	7.67306	-0.158394	0.0550576	-0.572654	0.0756275
(CAATA)n	Simple_repeat	Simple_repeat	chr2	104562605	104562644	+	58	141	1.44405	1.90574	2.14024	1.68506	0.421163	-0.445831
RMER19C	LTR	ERVK	chr2	104570570	104571146	+	408.6	2729	7.95387	7.85571	0.218229	-0.296951	-0.252286	0.265221
ID4	SINE	ID	chr3	104794865	104794957	-	70.8	23970	11.6113	11.6612	-0.00932678	0.111858	-0.00884688	-0.0058443
(ACCTG)n	Simple_repeat	Simple_repeat	chr12	105039550	105039581	+	88.2	25	-2.66353	-2.75796	0	0	0	0.0989934
RLTR13D3	LTR	ERVK	chr5	105076360	105077420	-	640.5	339	4.80738	5.08953	0.424984	0.00324204	-0.0387689	0.431955
GA-rich	Low_complexity	Low_complexity	chrX	105083100	105083239	+	101	24762	12.784	12.7879	0.0936826	-0.0924704	0.0421734	-0.01686
MLTR18_MM	LTR	ERVK	chr11	105129611	105130047	+	348.2	427	4.66481	4.55098	-0.352467	-0.114913	0.837639	0.814234
BLACKJACK	DNA	hAT-Blackjack	chr8	105197114	105197456	-	302.3	716	4.25536	4.41033	0.868985	0.821537	-0.489227	0.112716
(AGTAG)n	Simple_repeat	Simple_repeat	chr14	105289345	105289530	+	104.6	33	0	0	0	0	0	0
B2_Mm1a	SINE	B2	chr4	105301154	105301314	-	168.5	18346	12.755	12.5042	0.0986104	-0.398488	-0.168446	-0.171193
LTR33	LTR	ERVL	chr7	105394686	105394847	+	191.5	1466	4.62979	4.7952	0.148745	0.266274	0.0305662	0.106406
MLT1H1-int	LTR	ERVL-MaLR	chr14	105403301	105403584	+	341.4	49	-1.06542	-0.100309	0	0	-2.15024	-0.835369
L1Md_F3	LINE	L1	chr1	105533443	105539640	-	920.5	16146	9.25984	9.30021	0.481161	-0.0718683	-0.0473398	0.193173
MLT1M	LTR	ERVL-MaLR	chr7	105732623	105732880	-	183.8	212	7.6093	7.5962	0.065254	-0.293051	-0.00113301	-0.210046
L1MA5A	LINE	L1	chr2	105960370	105960964	-	335.7	1231	6.49799	6.77833	-0.0378145	0.359827	-0.161937	-0.0273
LTR40A1	LTR	ERVL	chr3	105984105	105984239	-	166.5	114	0.9115	1.15747	-0.397704	-0.0180185	-2.62957	0.224881
MLT1F-int	LTR	ERVL-MaLR	chr8	106130534	106130666	+	249.9	417	3.86748	4.46355	-0.463194	0.216762	-0.391049	-0.633895
L1ME4c	LINE	L1	chr9	106191029	106191163	+	190.3	968	6.85656	7.06001	0.299806	0.305457	0.0256511	0.00966976
(CACG)n	Simple_repeat	Simple_repeat	chr11	106263299	106263322	+	53.7	883	5.12841	5.1592	-0.560481	-0.542661	-0.466293	-0.419168
(C)n	Simple_repeat	Simple_repeat	chr4	106587679	106587710	+	27.8	1217	5.97373	6.0516	0.262705	-0.137917	-0.168575	-0.725484
UCON20	Unknown	Unknown	chr2	106716040	106716295	+	208.6	37	-0.403542	-0.422752	0.72011	1.09933	0	-0.213474
RLTR10	LTR	ERVK	chr1	106730711	106731165	-	377.9	2930	4.78575	5.10704	0.388741	0.438547	-0.15719	0.0377845
MLT1G	LTR	ERVL-MaLR	chr1	106766578	106766834	+	219.2	896	5.19572	5.16874	0.144368	0.10269	-0.238232	0.112696
Tigger6a	DNA	TcMar-Tigger	chr2	106964517	106965111	-	309.9	369	6.85388	7.13115	-0.653804	0.595798	0.223857	-0.310226
MamGypLTR3a	LTR	Gypsy	chr4	107113472	107113743	+	170.6	161	0.977341	0.629939	0.0482627	1.39991	0	0
(TCG)n	Simple_repeat	Simple_repeat	chr11	107131331	107131440	+	44.1	121	6.64471	6.63327	0.191856	0.240149	-0.228623	0.0624059
RLTR26B_MM	LTR	ERVK	chr4	107137578	107138026	-	358.9	507	3.70775	3.9843	-0.14004	0.487948	-0.581436	0.0127041
MER5A	DNA	hAT-Charlie	chr8	107377450	107377623	+	109.7	8982	9.48064	9.5895	0.0997902	0.122822	-0.0328324	0.0270161
Arthur1	DNA	hAT-Tip100	chr4	107897657	107897807	+	273.1	920	4.8099	4.78849	0.146565	-0.709513	-0.003135	-0.022188
RLTR10D	LTR	ERVK	chr5	108092693	108093071	+	342	491	5.08761	4.92618	-0.324891	0.532626	0.302816	0.0994611
L1MA4A	LINE	L1	chr5	108170287	108170629	+	293.2	2709	6.99567	7.07785	0.278886	0.164675	-0.335423	-0.0125244
(CCCCCG)n	Simple_repeat	Simple_repeat	chr12	108205239	108205264	+	33.8	152	5.11228	5.31282	0.0650758	0.193679	-0.264691	-0.215011
(CAAAC)n	Simple_repeat	Simple_repeat	chr9	108206260	108206279	+	43	2703	6.20832	6.32543	-0.163331	-0.00482855	0.0196132	-0.152752
MER20	DNA	hAT-Charlie	chr12	108215476	108215598	-	147.1	5994	9.68119	9.76834	0.0159672	0.11977	-0.0941471	-0.0126624
L1MC1	LINE	L1	chr4	108341212	108341327	-	299.9	5571	8.79272	8.92945	0.153821	0.391507	-0.0953693	-0.0689285
RMER10B	LTR	ERVL	chr3	108434760	108435106	+	248	3002	8.09011	8.2872	0.0918388	0.255248	-0.12822	0.00693413
MLTR31E_MM	LTR	ERVK	chr5	108517543	108517847	+	362.9	164	5.57907	5.65549	0.152491	0.148989	-0.105796	-0.0484391
(CATG)n	Simple_repeat	Simple_repeat	chr9	108550685	108550741	+	57.6	1252	2.99392	2.98808	-0.224043	-0.586638	-0.427214	-0.245013
IAPEY2_LTR	LTR	ERVK	chr6	108621177	108621518	+	322.7	1062	4.7456	4.88316	1.26079	0.764855	-0.346241	0.413623
(CGG)n	Simple_repeat	Simple_repeat	chr12	108793875	108794009	+	58.8	832	11.2672	11.2671	0.10352	0.073301	-0.129783	-0.0598586
(TTAGG)n	Simple_repeat	Simple_repeat	chr11	109484711	109484742	+	61.1	23	0	0	0	0	0	0
tRNA-Met_	tRNA	tRNA	chr5	109723479	109723551	+	46.2	46	-1.92413	-2.75796	0	0	0.177316	0.0989934
tRNA-Met	tRNA	tRNA	chr5	109886926	109886997	+	61.1	21	-0.231075	-0.000240469	0	0	0.867206	0.951203
(CCCTAA)n	Simple_repeat	Simple_repeat	chr5	110077029	110077134	+	88.5	701	4.44492	4.68208	0.629095	0.438633	-0.501912	-0.259956
RLTR9B2	LTR	ERVK	chr5	110098893	110099300	-	324	178	2.30719	2.66141	0.52339	0.876525	0.129177	0.891873
RLTR9B	LTR	ERVK	chr5	110105613	110106044	-	333	206	4.29484	4.94252	-0.154389	-0.458551	-0.292741	-0.232696
ETnERV3-int	LTR	ERVK	chr1	110171633	110175611	+	1382.9	560	5.09507	5.21155	0.625285	0.22366	0.598408	0.638832
(TCCC)n	Simple_repeat	Simple_repeat	chr9	110239288	110239324	+	68.6	5286	7.47603	7.47991	-0.0119504	-0.0987239	-0.385354	-0.163978
MLT1G3	LTR	ERVL-MaLR	chr7	110310164	110310342	+	221	1075	6.64161	6.71634	0.152299	0.43925	-0.00222963	0.151416
(TG)n	Simple_repeat	Simple_repeat	chr11	110522714	110522765	+	57	153596	12.2492	12.3081	0.0356116	0.0503017	0.0167828	-0.0251332
MER72B	LTR	ERV1	chr12	110824606	110824694	-	111.5	74	-0.943879	-0.943879	0	0	0	0
PB1D9	SINE	Alu	chr9	110940246	110940346	-	96.9	28939	12.9825	12.9954	0.00892108	0.0419085	-0.0616958	-0.0703052
(GCTG)n	Simple_repeat	Simple_repeat	chr9	110942202	110942222	+	61.7	223	1.82429	1.78276	-0.136653	0.199222	0.764304	0.337575
MER74C	LTR	ERVL	chr9	110991815	110991985	-	215	114	-1.06542	0.111699	0	0	0.091213	-0.0757656
(TCTCC)n	Simple_repeat	Simple_repeat	chr7	111056078	111056124	+	128.4	1473	5.01026	5.36934	-0.104544	-0.404457	-0.445607	-0.360953
Charlie14a	DNA	hAT-Charlie	chr7	111117669	111118117	+	172.7	72	2.55189	2.80074	-0.593361	1.03601	-0.289278	-0.355266
(GGA)n	Simple_repeat	Simple_repeat	chr8	111157705	111157725	+	82.1	6554	10.8937	10.7813	0.0741352	-0.0395179	0.106303	0.20654
LTR9A1	LTR	ERV1	chr10	111372702	111372843	-	114.6	11	-1.56419	-1.04097	0	0	-0.528348	1.48333
tRNA-Glu-GAG	tRNA	tRNA	chr13	111442457	111442490	-	47.2	6	-1.34556	-0.256988	0	0	0	-1.48543
IAP1-MM_I-int	LTR	ERVK	chr13	111487910	111488181	-	827	479	7.89227	7.88262	0.31836	0.63401	0.546066	0.996853
MLT1F	LTR	ERVL-MaLR	chr12	111545023	111545127	+	238.6	1561	7.80888	7.7385	-0.0551683	-0.242013	0.0868849	0.0513884
MLT1I	LTR	ERVL-MaLR	chr8	111602117	111602478	+	169.3	1777	4.43829	4.81776	0.188294	0.527857	-0.237035	0.1818
(CTCA)n	Simple_repeat	Simple_repeat	chr12	111791169	111791422	+	91.8	474	4.69782	5.08344	0.406994	0.97096	-0.0796618	0.0716427
ORR1A0	LTR	ERVL-MaLR	chr6	112615587	112615932	+	316.5	2133	8.04915	7.96166	0.640713	-0.015133	-0.111147	-0.108379
MER97c	DNA	hAT-Tip100	chr7	112889291	112889503	+	297.8	64	0	-2.75796	0	0	0.177316	0
Tigger14a	DNA	TcMar-Tigger	chr6	113515195	113515256	-	143.4	225	5.19551	5.06317	-0.0871596	-0.0779467	0.0179849	0.197924
(CCGAG)n	Simple_repeat	Simple_repeat	chr9	113975947	113975972	+	59.4	16	4.67885	4.69258	0.379778	0.108645	0.314818	-0.104525
MERVL-int	LTR	ERVL	chr13	114040479	114045805	+	1660.9	2600	7.91175	7.96582	0.0231722	-0.284193	0.109625	0.333141
tRNA-Asp-GAY	tRNA	tRNA	chr2	114103367	114103441	+	66.9	33	-0.859003	0.208725	0.154439	0.464823	-1.30952	-2.26714
UCON19	Unknown	Unknown	chr10	114117706	114117923	-	153.8	24	0	0	0	0	0	0
Charlie12	DNA	hAT-Charlie	chr7	114249744	114249901	-	196	902	5.48138	5.70352	-0.487361	0.326377	-0.0483284	0.231619
RLTR20B3	LTR	ERVK	chr5	114485138	114485674	-	309.5	974	5.33893	5.55605	0.510871	0.504785	-0.0202741	0.313179
LTR29	LTR	ERV1	chr2	114530404	114530484	-	164.5	34	-1.94342	-0.193745	0	0	-0.723073	-2.26852
ORR1C1	LTR	ERVL-MaLR	chr9	114586157	114586463	+	264.4	7423	9.74848	9.80963	0.0586367	0.111908	-0.372809	-0.0805132
RLTR10E	LTR	ERVK	chr5	114812750	114813010	+	298.2	227	6.01347	5.97837	-0.00458495	-0.538561	0.0805258	0.348741
MTB_Mm-int	LTR	ERVL-MaLR	chr7	114951777	114952694	+	647.1	379	5.63816	6.00679	-0.0108021	0.356859	-0.110451	0.21069
B4A	SINE	B4	chr4	115030117	115030245	-	181.7	107073	12.8711	13.0342	0.0766823	0.206267	-0.129146	-0.0294523
LTR84a	LTR	ERVL	chr6	115032049	115032205	-	185.2	136	2.14693	2.36252	0.265572	1.30815	-0.711323	0.540007
MER70-int	LTR	ERVL	chr10	115327641	115327839	+	282.4	56	0.625426	0.469712	1.95316	2.29331	0	0
tRNA-Arg-CGG	tRNA	tRNA	chr11	115413779	115413851	-	72.3	3	-1.92413	0	0	0	0	0
(CGTAG)n	Simple_repeat	Simple_repeat	chr8	115488360	115488397	+	37	1	0	0	0	0	0	0
MT2B2	LTR	ERVL	chr6	115684720	115684997	-	188	3655	9.91706	9.79508	0.0427548	0.195426	-0.129522	0.0641076
MER74B	LTR	ERVL	chr4	116070866	116071207	+	237.9	324	3.82253	4.1407	0.470243	0.373884	-0.155008	0.344012
Looper	DNA	PiggyBac	chr7	116097348	116098119	+	238.6	209	3.66763	4.11309	0.887601	0.841776	-0.278287	-0.0485072
(CCCTAG)n	Simple_repeat	Simple_repeat	chr12	116206784	116206932	+	105	54	-2.50909	-0.36154	0	0	-1.16018	-2.24086
(AAGTG)n	Simple_repeat	Simple_repeat	chr6	116238627	116238805	+	104.7	10	1.39076	1.69903	0.0482627	2.06677	-2.35119	-0.339505
(CATAG)n	Simple_repeat	Simple_repeat	chr6	116259796	116259915	+	91	51	0.015783	-0.523878	1.14041	0	0	0
SRV_MM-int	LTR	ERVK	chr12	116399867	116402064	+	757.2	129	5.20958	5.59654	-0.0899382	-0.331077	-0.177421	0.521061
RLTR6C_Mm	LTR	ERV1	chr12	116402312	116402644	+	411.7	102	4.5347	4.53367	0.168054	0.123074	-0.176034	0.0468973
RLTR20C1_MM	LTR	ERVK	chr5	116409679	116409734	-	82	5561	8.27925	8.37679	-0.11589	0.224356	0.0410477	0.0143588
(TTTAG)n	Simple_repeat	Simple_repeat	chr13	116433005	116433045	+	40.7	103	0	0	0	0	0	0
(TTATG)n	Simple_repeat	Simple_repeat	chr10	116572611	116572645	+	70.9	90	-1.06542	-1.06542	0	0	0	0
(CATCT)n	Simple_repeat	Simple_repeat	chr10	116812549	116812705	+	60.3	39	-0.924125	-2.75796	0	0	0.867206	-0.213474
Charlie13a	DNA	hAT-Charlie	chr10	116954805	116955347	-	236.4	184	2.12527	2.6162	0.987012	1.34379	-0.510297	-0.44975
LTR16D1	LTR	ERVL	chr10	116962797	116963330	-	192.5	90	0.906634	3.33147	-0.0691824	-0.758666	-0.650961	-0.725414
MER127	DNA	TcMar-Tigger	chr4	117073404	117073582	+	180.3	119	3.34303	3.27548	0.906625	-0.518412	-0.0480514	-0.114971
RMER4A	LTR	ERVK	chr11	117174449	117174893	-	242.8	3287	8.76949	8.86701	0.103344	0.251677	-0.0246331	0.0598306
Eulor11	DNA	DNA	chrX	117330569	117330784	-	171.8	49	-1.259	-1.29395	0.72011	0	0	0
L1MC	LINE	L1	chr8	117461244	117461357	-	233.3	5426	7.93152	8.17413	0.0886774	0.540482	-0.204314	0.0767997
MER129	LTR?	LTR?	chr4	117556402	117556616	-	182.4	63	-2.50909	-1.62816	0	0	1.33198	-0.213474
RLTR16	LTR	ERVK	chr4	117615533	117616017	+	317.2	1350	6.74182	6.94661	0.322265	0.361466	-0.304353	-0.0777374
MER66B	LTR	ERV1	chr11	117664482	117664572	-	81.7	7	-0.613741	-0.613741	0	0	0	0
(CTG)n	Simple_repeat	Simple_repeat	chr10	117694932	117694969	+	58.2	2170	10.8699	10.8293	0.0640191	0.104452	0.0294273	0.0311864
LTR16D	LTR	ERVL	chr4	117758244	117758611	+	196.8	185	2.30027	2.49267	0.477659	-0.914133	-0.359394	0.398834
(CGGGA)n	Simple_repeat	Simple_repeat	chr8	117796687	117796749	+	41.8	15	-1.94342	-0.818155	0	0	0	0.532621
UCON18	Unknown	Unknown	chr7	118020168	118020233	+	174.2	17	0	0	0	0	0	0
(CCTAA)n	Simple_repeat	Simple_repeat	chr9	118050474	118050795	+	123.1	18	0.364572	1.21537	0	0	-0.0286389	0.296841
MamRep137	DNA	TcMar?	chr8	118078432	118078591	-	115.5	4	0	0	0	0	0	0
(TAAA)n	Simple_repeat	Simple_repeat	chr7	118121900	118121924	+	36.9	16345	6.71783	6.66482	-0.312469	0.0156244	0.0237904	0.0259652
(CAAGC)n	Simple_repeat	Simple_repeat	chr7	118124610	118124633	+	92.7	60	0	-1.75877	0	0	0	-1.21266
MamRep1161	DNA	TcMar	chr10	118296524	118296638	-	170.4	7	0	0	0	0	0	0
MER34A	LTR	ERV1	chr9	118402207	118402287	+	199	694	4.59083	4.75078	0.343395	0.628466	0.153564	0.378117
MER91A	DNA	hAT-Tip100	chr2	118530985	118531165	-	115.6	370	4.35007	4.85621	0.38229	0.687047	0.406893	0.31876
(CGAAA)n	Simple_repeat	Simple_repeat	chr4	118630656	118630683	+	41.7	35	0	0	0	0	0	0
ID2	SINE	ID	chr1	118678608	118678677	-	70.7	5671	9.72993	9.73731	0.0924424	-0.0093602	-0.108817	-0.0409344
L1M4	LINE	L1	chr1	118680489	118680618	-	242.6	13935	10.8771	10.9875	0.00392992	0.0651218	-0.147963	-0.0727107
U1	snRNA	snRNA	chr1	118681821	118681903	-	133.2	329	5.78021	5.55155	0.157534	0.299463	-0.331274	-0.0574423
MMERVK9C_I-int	LTR	ERVK	chr4	118741801	118743401	+	1074.5	1807	10.6108	10.5131	0.61869	0.217972	0.174776	0.831414
RLTR19C	LTR	ERVK	chr2	118834809	118835272	-	333.4	248	5.30291	5.53433	-0.124129	0.0976686	-0.295013	-0.0942505
X7B_LINE	LINE	CR1	chr14	118876932	118877015	-	104.7	162	4.48348	4.38734	-0.602545	0.438213	0.414826	0.212434
LTR39	LTR	ERV1	chr2	119130707	119130817	-	87.5	11	-1.58424	-1.62816	0.154439	0	1.96502	0.786526
L1MDb	LINE	L1	chr9	119305802	119306016	-	241.3	583	4.46011	4.62516	0.4238	-0.0347743	-0.535031	0.160205
LTR59	LTR	ERV1	chr12	119499759	119499869	+	88.5	8	-2.50909	-2.50909	0	0	0	0
Lx5	LINE	L1	chr3	119707238	119711590	+	585.9	16339	12.5361	12.7684	-0.0754392	0.2337	-0.298985	-0.287233
Charlie6	DNA	hAT-Charlie	chr7	119716047	119716506	-	262.6	148	9.30412	9.08932	0.010151	-0.23772	0.0260007	0.057485
(CATGT)n	Simple_repeat	Simple_repeat	chr3	119735336	119735360	+	91.3	38	0	-2.75796	0	0	0	0
MER104	DNA	TcMar-Tc2	chr6	119954854	119955007	-	131.2	295	4.00333	4.22135	0.598566	0.319094	-0.0138374	0.314021
Charlie10b	DNA	hAT-Charlie	chr10	120103962	120104091	-	128.8	48	0.809552	1.01436	0.284075	0	-2.66153	-0.968074
Tigger9a	DNA	TcMar-Tigger	chr2	120331575	120331802	-	181.1	200	3.21189	3.43689	0.197104	1.24341	-0.383147	-0.185946
HERV16-int	LTR	ERVL	chr6	120344280	120344387	+	234.9	277	2.57761	3.16471	-0.896562	0.610202	-0.0974747	0.135828
Kanga1d	DNA	TcMar-Tc2	chr11	120430667	120430834	+	160.1	131	0.947978	1.70517	2.94488	1.81668	-0.814233	-0.0593243
MLT2B3	LTR	ERVL	chr4	120459303	120459396	-	242.1	1483	4.82117	5.11314	0.621959	0.72874	-0.161127	-0.317967
(GGCTG)n	Simple_repeat	Simple_repeat	chr2	120507064	120507099	+	65.1	217	6.9684	6.92835	-0.147426	-0.138188	0.0363266	-0.0922109
MLT1G-int	LTR	ERVL-MaLR	chr4	120511350	120511579	+	266.2	39	0.393782	0.114145	0.578255	0	0.868465	-0.047984
MER130	Unknown	Unknown	chr6	120514310	120514435	+	177.1	89	3.08749	2.93467	-2.28879	0.00885321	-0.587135	0.129713
(CACGA)n	Simple_repeat	Simple_repeat	chr1	120516212	120516247	+	30.5	2	0	0	0	0	0	0
tRNA-Pro-CCY	tRNA	tRNA	chr11	120616645	120616716	+	66.1	29	0.0612002	0.120352	1.56536	0	-1.5834	-1.26852
PB1	SINE	Alu	chr11	120639907	120639989	+	97.1	11784	10.7774	10.9229	0.064634	0.135607	-0.0212874	-0.0438635
(GGAGA)n	Simple_repeat	Simple_repeat	chr11	120640103	120640171	+	121.6	1472	6.12021	6.34622	-0.226538	0.249505	-0.229945	-0.0138817
RLTR9A3B	LTR	ERVK	chr14	120768731	120768873	+	271.5	346	3.8735	3.98556	0.179699	-0.162732	-0.0264094	0.60237
BGLII_B	LTR	ERVK	chr5	120888492	120889131	+	354.4	960	6.37938	6.70504	-0.122401	0.159191	-0.169327	0.0781403
tRNA-Arg-CGA_	tRNA	tRNA	chr7	120918756	120918821	-	68.5	2	-0.732964	-0.334304	0	0.359931	0	0
RLTR11D	LTR	ERVK	chr11	120947843	120948355	-	347.5	529	5.39996	5.4666	0.057859	-0.00512903	-0.139047	-0.0504678
L1MCa	LINE	L1	chr6	120997277	120997516	+	276.3	3565	7.77823	7.77632	0.224497	0.0321985	0.0671147	0.121351
polypurine	Low_complexity	Low_complexity	chr11	121146981	121147011	+	47.8	2519	8.52767	8.27691	0.200538	-0.395823	-0.226431	-0.0253431
ERVB2_1-I_MM-int	LTR	ERVK	chr5	121223736	121224005	-	541.3	83	0.0461418	-0.710362	0.536604	0	0	0
(TTCG)n	Simple_repeat	Simple_repeat	chr11	121283617	121283654	+	40.1	50	0	-2.75796	0	0	0.867206	0
RLTR13B1	LTR	ERVK	chr14	121288156	121289039	-	723.4	1029	5.57749	5.69264	0.0277016	0.355071	-0.112262	0.0355387
RLTR1D	LTR	ERV1	chr14	121290092	121290673	-	478.5	305	4.95446	4.81193	0.190817	0.176588	0.240825	0.539755
RNLTR23	LTR	ERVK	chr5	121303685	121303761	-	99.4	5	-1.1987	-0.167042	0	0	-1.15024	0.329728
(GAGAA)n	Simple_repeat	Simple_repeat	chr5	121374072	121374243	+	110.8	1656	3.27962	3.88481	-0.147837	-0.30384	-0.609207	-0.857108
(AACTG)n	Simple_repeat	Simple_repeat	chr5	121593483	121593522	+	62.7	92	0.742294	0.48474	0.723088	0.400123	0.177316	2.24166
Lx8b	LINE	L1	chr6	121664077	121664705	-	347.6	24166	10.0537	10.1877	0.172824	0.204952	-0.0606694	0.16231
(TAAAAA)n	Simple_repeat	Simple_repeat	chr5	121814893	121814934	+	31.2	777	3.88847	4.17015	0.858395	-0.796707	-0.435088	-0.554715
MMERGLN-int	LTR	ERV1	chr8	121833275	121840834	+	1477.2	856	10.5017	10.5371	0.516743	-0.438741	0.585708	0.422648
RLTR53B_Mm	LTR	ERVK	chr8	121844953	121845013	+	195	160	3.12538	3.41233	0.300702	0.698347	0.00813692	-0.396349
ERVB7_4-LTR_MM	LTR	ERVK	chr11	121904237	121904634	+	335.9	166	6.96946	6.73252	0.0828384	-0.348726	-0.321902	0.0756981
RMER17A2	LTR	ERVK	chr11	121904654	121905011	+	459.5	2598	8.29485	8.15926	0.193605	0.053701	-0.0478212	0.312189
MER68-int	LTR	ERVL	chr7	122155075	122155664	+	251	77	3.24126	3.34218	-0.0547352	0.380636	0.202597	0.251689
HAL1b	LINE	L1	chr5	122550590	122550722	+	194	763	4.65598	5.15972	-0.375882	0.267132	0.0713923	-0.235059
(CGGT)n	Simple_repeat	Simple_repeat	chr5	122797081	122797115	+	42.7	19	-0.0454314	0.315759	0.465585	-0.534415	0.119008	-1.21307
B1_Mus1	SINE	Alu	chr9	122896182	122896306	-	133.3	95081	13.5076	13.5855	0.104634	0.0459452	-0.146422	-0.097539
LTR40c	LTR	ERVL	chr8	122897965	122898085	-	211	248	4.48364	4.77826	-0.451691	0.644002	-0.239704	-0.244427
LTR82A	LTR	ERVL	chr3	122926032	122926247	-	237.8	341	6.41091	6.40564	-0.115628	0.178648	-0.557989	0.208293
MER54A	LTR	ERVL	chr3	122976017	122976376	+	272.9	273	3.71105	3.97967	0.6542	0.715396	-0.00220395	0.497545
RLTR11C_MM	LTR	ERVK	chr8	123275901	123276242	+	357.4	858	6.27503	6.39172	-0.0940046	-0.0520718	-0.238944	0.236051
MER67A	LTR	ERV1	chr7	123393724	123394196	-	221.6	176	0.804191	1.14611	0.0780025	-0.0584785	-0.241677	0.485033
B1_Mur3	SINE	Alu	chr8	123465412	123465560	-	124.1	24632	12.2468	12.3532	0.0674608	0.13259	-0.0387722	-0.0295898
RMER6BA	LTR	ERVK	chr9	123580409	123580867	+	234.3	957	5.86703	6.08413	0.294387	0.308471	-0.111966	-0.35127
RLTR25A	LTR	ERVK	chr5	123762581	123762687	-	295.4	1781	7.3253	7.33826	0.41522	0.170019	-0.104875	0.0337657
tRNA-Gln-CAG	tRNA	tRNA	chr4	124081474	124081511	+	55.6	25	0	0	0	0	0	0
(CACAC)n	Simple_repeat	Simple_repeat	chr6	124407513	124407723	+	110	267	2.94916	3.23596	0.463636	0.762823	-0.133975	0.243158
RLTR14-int	LTR	ERV1	chr9	124463668	124464616	+	440.6	1816	8.19003	8.15948	0.365122	0.157616	0.155184	0.440016
LTR106_Mam	LTR	LTR	chr4	124523212	124523441	+	229.5	164	1.16457	2.52206	1.81467	-0.317228	-0.670322	0.108341
U7	snRNA	snRNA	chr6	124741225	124741286	-	51.7	49	-2.66353	-1.70291	0	0	0.508612	0
tRNA-Glu-GAG_	tRNA	tRNA	chr5	124833058	124833096	+	63.6	39	-2.66353	-2.75796	0	0	0.177316	0
MIR3	SINE	MIR	chr5	124888282	124888466	-	98.4	16085	10.9318	11.0521	-0.079516	0.0815908	0.0380761	-0.0334223
MLT1A	LTR	ERVL-MaLR	chr8	124890249	124890400	+	190	4950	7.11962	7.26256	0.423173	0.610314	0.0682467	0.0916572
Charlie19a	DNA	hAT-Charlie	chr4	124928115	124928263	-	181.4	240	3.10891	3.25462	-0.12479	0.0125036	0.00496775	0.500798
(TTAGGC)n	Simple_repeat	Simple_repeat	chr6	125036392	125036498	+	95	25	3.86951	3.48173	0.0813524	-0.313206	1.24199	1.08676
UCON7	DNA?	DNA?	chr4	125526681	125526776	+	166.4	99	0	0	0	0	0	0
RLTR9A3A	LTR	ERVK	chr8	125719604	125719912	-	296.8	222	3.39449	3.55614	1.11956	0.338995	-0.298696	0.63006
LTR33A_	LTR	ERVL	chr7	126132604	126132769	+	196.8	474	3.73019	3.91829	-0.413888	0.237893	-0.0248317	0.368156
LTR65	LTR	ERV1	chr8	126424144	126424378	-	202.8	162	3.67843	3.88636	-0.443775	0.0395129	-0.410588	0.130014
(TTTTA)n	Simple_repeat	Simple_repeat	chr7	126491723	126491761	+	35.2	3989	5.90928	5.85804	-0.372758	0.0459292	0.486677	-0.119699
RLTR19A	LTR	ERVK	chr7	126546671	126546794	-	292	153	6.00818	5.87913	0.154203	-0.413854	0.0465912	-0.256766
Charlie9	DNA	hAT-Charlie	chr7	126932419	126932485	+	127	232	3.99103	4.08571	1.05746	0.302367	-0.468996	0.327851
Charlie10	DNA	hAT-Charlie	chr4	127122441	127123657	-	206.7	371	6.30086	6.60334	-0.221574	0.438677	-0.0260438	0.181705
MMERVK9E_I-int	LTR	ERVK	chr7	127461411	127463033	+	918.9	1568	8.88874	8.8467	0.887886	-0.154431	0.343383	0.517162
RMER17C-int	LTR	ERVK	chr7	127647945	127648413	+	381.9	1940	7.54527	7.67754	0.221821	0.554344	0.0777436	0.542994
MER99	DNA	hAT?	chr7	127664538	127665066	-	224.7	198	4.31609	4.59962	-0.0683965	-0.0629169	0.35784	0.178922
B1F	SINE	Alu	chr10	127700501	127700646	+	109.8	45170	12.6891	12.7727	0.0531541	0.137482	-0.0412274	0.00355401
(CTTG)n	Simple_repeat	Simple_repeat	chr7	127717723	127717749	+	45.1	1038	2.77572	3.12513	-0.055877	0.547171	-0.0990131	0.199991
(TGAG)n	Simple_repeat	Simple_repeat	chr1	127804561	127804626	+	84.2	469	6.56615	6.56245	-0.00994745	0.102021	0.253336	0.241623
(CGATA)n	Simple_repeat	Simple_repeat	chr6	127874049	127874082	+	46.8	6	0	0	0	0	0	0
(TCTG)n	Simple_repeat	Simple_repeat	chr1	127943146	127943181	+	50	7751	7.4819	7.60962	0.151677	0.210894	-0.124498	0.0162268
(CAGGA)n	Simple_repeat	Simple_repeat	chr10	128115171	128115261	+	74.9	140	1.82008	1.90092	-0.111511	1.17982	-0.198305	-0.286674
LTR85a	LTR	Gypsy?	chr6	128224251	128224395	-	160	234	3.5392	3.55796	0.306725	0.343016	-0.877395	-0.990328
(ATTG)n	Simple_repeat	Simple_repeat	chr7	128241134	128241174	+	34	1709	2.9467	2.84613	0.307253	-1.23225	0.458033	0.434038
MamRep38	DNA	hAT	chr10	128291497	128291648	+	140.9	212	3.6938	4.01954	0.00836704	0.394813	-0.189809	0.419363
(CATTA)n	Simple_repeat	Simple_repeat	chr2	128630182	128630223	+	53.4	43	-1.94342	-1.94342	0	0	0	0
Charlie18a	DNA	hAT-Charlie	chr7	128697738	128697954	-	153.7	242	7.62869	7.47626	-0.115625	-0.0453791	-0.225968	-0.0689206
(TTTCG)n	Simple_repeat	Simple_repeat	chr10	128722730	128722760	+	56.2	18	0	-1.70291	0	0	0	0
LTR75B	LTR	ERVL	chr2	128984907	128985319	-	195.6	69	0.115033	0.015783	0	0.0772819	0.140863	-1.83537
LTR79	LTR	ERVL	chr2	129133881	129133980	+	165.8	380	5.28602	5.10924	-0.0216714	-0.0997875	0.189484	0.613378
U13_	snRNA	snRNA	chr4	129219456	129219546	+	89.4	19	1.97367	2.10227	0.0775982	0.417941	0.0622087	-1.49537
ERVB3_1-LTR_MM	LTR	ERVK	chr2	129235215	129235713	+	276.3	158	4.45229	4.08167	-0.0503183	-0.343909	-1.21974	0.58456
LTR67B	LTR	ERVL	chr4	129370491	129370721	-	168.2	632	4.08946	4.08954	-0.336214	0.164727	0.377033	0.771541
B1_Mus2	SINE	Alu	chr4	129607737	129607881	-	128.1	70891	13.2103	13.2673	0.0396888	0.0499093	-0.11663	-0.0927672
RMER12	LTR	ERVK	chr4	129615019	129616096	+	297.9	3319	8.00093	8.1982	0.220669	0.403625	-0.115878	-0.0667582
HY3	scRNA	scRNA	chr4	129731016	129731106	+	65.5	15	-2.66353	-1.70291	0	0	-1.5834	0
ERVB3_1-I_MM-int	LTR	ERVK	chr3	129758045	129763494	-	821.9	134	5.50231	5.13162	0.227925	-0.198768	-0.752953	-0.0353992
Charlie24	DNA	hAT-Charlie	chr5	129901698	129903505	-	213.1	374	8.24787	8.07277	0.176473	-0.507082	0.0967598	0.114905
B2_Mm1t	SINE	B2	chr4	129923022	129923211	+	164	23218	12.4285	12.2701	0.142883	-0.287726	-0.180814	-0.0986468
(CATTG)n	Simple_repeat	Simple_repeat	chr2	130011302	130011333	+	58.6	16	0	0	0	0	0	0
LTR16A1	LTR	ERVL	chr2	130307239	130307560	+	198.8	654	2.44894	2.92888	-0.485122	-0.407376	-0.415294	0.236622
UCON12	Unknown	Unknown	chrX	130335683	130335957	+	136	25	-1.34556	-1.34556	0	0	0	0
URR1A	DNA	hAT-Charlie	chr7	130394004	130394212	-	184.5	17621	10.5778	10.728	0.21218	0.322017	-0.0844155	0.00938876
MLT1D	LTR	ERVL-MaLR	chrX	130463612	130463791	+	219.2	8368	9.45617	9.47536	0.114216	0.1113	-0.0525527	0.0686193
MLT1D-int	LTR	ERVL-MaLR	chrX	130464403	130464811	-	302.1	176	6.10011	6.27213	0.138016	0.913942	-0.195167	0.105963
(CGAT)n	Simple_repeat	Simple_repeat	chr7	130537491	130537529	+	28.8	15	-2.50909	-1.62816	0	0	0	0.786526
(CACCT)n	Simple_repeat	Simple_repeat	chr2	131307374	131307438	+	117.5	84	-2.50909	-2.50909	0	0	0	0
(CACGT)n	Simple_repeat	Simple_repeat	chr7	131356284	131356336	+	49.2	6	0	0	0	0	0	0
(CACCC)n	Simple_repeat	Simple_repeat	chr7	131566355	131566422	+	43.6	1141	6.27381	6.2942	-0.116316	0.363185	-0.495607	-0.285911
Charlie17	DNA	hAT-Charlie	chr1	131630534	131630805	+	233.2	134	5.24173	5.47872	0.444711	-0.49331	0.206233	-0.0279647
(ACTAG)n	Simple_repeat	Simple_repeat	chr1	131887456	131887534	+	133.4	30	-2.66353	0	0	0	0	0
(TTTG)n	Simple_repeat	Simple_repeat	chr1	131931370	131931415	+	31.1	30740	8.96344	8.99839	0.0645256	0.166699	0.135366	0.123843
U17	snRNA	snRNA	chr4	132352325	132352527	+	145.4	24	7.401	7.25287	-0.145362	-0.388668	-0.0806777	-0.0794681
Charlie16a	DNA	hAT-Charlie	chr4	132733057	132733233	-	163.2	197	6.41712	5.93393	-0.32971	-0.583047	-0.0655959	-0.355866
LTR16A2	LTR	ERVL	chr2	132750909	132751084	-	203.8	416	4.16662	4.56515	0.449598	0.157427	-0.806962	-0.535499
Ricksha	DNA	MuDR	chr7	132849360	132849927	-	265.2	85	3.67144	3.55578	-0.513024	-0.672976	-0.260563	-0.143055
B3A	SINE	B2	chr2	132905755	132905860	+	149.4	92925	13.1788	13.3042	0.0704259	0.165175	-0.191365	-0.0845652
MER50	LTR	ERV1	chr7	132973457	132973562	-	85.2	13	3.27192	3.65734	0.155373	0.705493	-0.573006	-0.479715
ORR1D1-int	LTR	ERVL-MaLR	chr1	132989787	132990178	-	466	1715	8.01593	8.16804	-0.0158228	0.395067	-0.356125	0.00197617
Charlie2b	DNA	hAT-Charlie	chr1	132990702	132990974	+	236.1	884	6.7868	6.79036	0.166069	0.39689	-0.204559	0.0763755
MLT1E3	LTR	ERVL-MaLR	chr3	132999879	132999969	-	227.5	1020	5.66313	6.24692	0.440826	0.593054	0.249693	-0.232741
L1MA5	LINE	L1	chr1	133008184	133008349	-	258.8	4952	8.49982	8.49361	0.169139	0.387765	-0.177351	0.0293569
Ricksha_a	DNA	MULE-MuDR	chr7	133236831	133237412	+	265.7	30	-0.516292	-0.777195	0.725422	0	0.177316	1.87077
(TAA)n	Simple_repeat	Simple_repeat	chr1	133276799	133276833	+	41.5	8877	5.19455	5.16816	-0.423068	-0.170617	-0.061072	-0.043986
(CAGAA)n	Simple_repeat	Simple_repeat	chr4	133585642	133585794	+	61.1	176	1.10187	0.788547	-1.10798	-2.59632	-0.0396176	0.500452
MER96	DNA	hAT-Tip100	chr1	133613824	133613901	+	117.4	104	-0.859003	-0.00554096	0.154439	0.464823	-0.344446	-0.0757656
MER94	DNA	hAT-Blackjack	chrX	134076717	134076834	-	105.5	466	2.82968	3.53371	2.02953	1.51775	-0.0378591	-0.31216
MT2C_Mm	LTR	ERVL	chr4	134140441	134140911	+	362.5	1982	7.45016	7.57429	0.206319	0.333368	0.00465502	0.210395
(TCCG)n	Simple_repeat	Simple_repeat	chr4	134418177	134418224	+	41.5	108	3.09432	3.01614	-0.44022	-0.25475	-0.545489	-0.266058
Tigger12	DNA	TcMar-Tigger	chr1	134432337	134432522	-	170.2	155	4.88137	5.10117	-0.254715	0.580514	0.155551	-0.690779
Chap1_Mam	DNA	hAT-Charlie	chr1	134506864	134507013	+	149.8	153	5.36346	5.1637	-0.00998241	-0.0453768	0.322057	0.203477
L1P5	LINE	L1	chr6	134541257	134541466	-	135.6	166	2.18587	2.07998	1.11556	-2.65077	0.672371	1.13078
MER92A	LTR	ERV1	chr6	134556252	134556521	-	209.5	37	0	-1.70291	0	0	-0.187844	0
(CTAGG)n	Simple_repeat	Simple_repeat	chr5	134606091	134606137	+	82.7	23	-0.564194	-0.564194	0	0	0	0
(ATGGTG)n	Simple_repeat	Simple_repeat	chr7	134660575	134660614	+	89.2	1001	6.39493	6.21368	-0.0898362	-0.369199	0.308042	0.128346
Mam_R4	LINE	Dong-R4	chrX	134696507	134696626	-	176.5	138	4.40944	4.60547	0.416409	-0.559499	-0.171371	-0.417868
LTR37B	LTR	ERV1	chr6	134873560	134873728	-	199.9	386	3.35224	3.58846	0.0881394	0.487628	-0.335187	-0.78646
tRNA-Tyr-TAC	tRNA	tRNA	chr4	135264468	135264504	-	65.7	20	-2.50909	-1.62816	0	0	0	1.95162
(CACCG)n	Simple_repeat	Simple_repeat	chr3	135372895	135372973	+	53.9	8	-1.92413	-1.70291	0	0	0	0
AT_rich	Low_complexity	Low_complexity	chr5	135376771	135376833	+	31.7	228756	11.8533	11.9357	0.00600545	-0.0145666	0.0638316	-0.0349606
LTR104_Mam	LTR	Gypsy	chr5	135381161	135381254	+	174.6	254	5.7334	5.83996	0.530835	0.204658	0.0428884	-0.100447
MER97d	DNA	hAT-Tip100	chr3	135530966	135531087	-	193.2	28	0	0	0	0	0	0
L1M7	LINE	L1	chr2	135649503	135649834	-	214.4	207	4.46119	4.02278	-0.236902	-0.323548	0.891675	1.62435
L1ME3	LINE	L1	chr2	135654207	135654573	+	237.1	1527	6.85298	7.03012	0.408345	0.354752	-0.0649169	0.0990111
CR1_Mam	LINE	CR1	chr4	135866958	135867243	+	177.1	257	5.98279	6.06424	0.269274	0.189928	-0.00985421	-0.280312
X8_LINE	LINE	CR1	chr4	136004852	136004976	+	119.7	158	3.94345	3.67312	-0.40124	-0.0365412	0.228546	0.656446
MLT1E1-int	LTR	ERVL-MaLR	chr2	136158277	136158713	+	413.6	8	0	0	0	0	0	0
L1MD	LINE	L1	chrX	136170474	136170675	-	223.3	6361	9.29566	9.40547	0.201952	-0.107507	0.01884	-0.108289
(CCCTG)n	Simple_repeat	Simple_repeat	chr1	136177744	136177775	+	42.5	215	4.1829	4.15851	-0.360832	0.225634	-0.0127841	-0.0406807
ERVB5_1-LTR_MM	LTR	ERVK	chr5	136195044	136195467	+	377.2	143	3.75765	3.97041	0.706721	-0.172657	0.226902	-0.349055
(CAA)n	Simple_repeat	Simple_repeat	chrX	136271393	136271428	+	34.4	10869	9.17098	9.13052	0.0483775	0.0672145	-0.076133	-0.0962624
(CAGGC)n	Simple_repeat	Simple_repeat	chr5	136274704	136274786	+	58.4	78	2.09525	1.3786	-0.992373	-1.37813	0.667048	0.536572
(GGAA)n	Simple_repeat	Simple_repeat	chr6	136607361	136607485	+	90.2	8115	7.2405	7.48589	0.0770823	0.44808	-0.271047	-0.120093
LTR73	LTR	ERV1	chr1	136706517	136706772	+	236.2	137	1.93872	2.77649	-0.321486	-0.868762	-0.450239	-0.492236
L1MC5a	LINE	L1	chrX	136740282	136740732	+	195.4	2588	7.67143	7.86317	0.0375832	0.289251	-0.253591	-0.0170489
Charlie21a	DNA	hAT-Charlie	chr1	136766283	136766542	-	250.5	174	1.74006	1.69533	0.177118	0.273532	0.626125	0.308483
(CACAT)n	Simple_repeat	Simple_repeat	chr2	136891324	136891347	+	94.7	98	1.77898	1.67521	-0.346351	0.717314	-0.683192	0.0620576
Tigger17	DNA	TcMar-Tigger	chr5	136913181	136913353	+	169.5	315	4.21629	4.4108	0.0415734	-0.0929278	-0.549869	0.162114
(ACGTG)n	Simple_repeat	Simple_repeat	chr5	136933416	136933439	+	51.5	4	-1.56419	-1.56419	0	0	0	0
Tigger17c	DNA	TcMar-Tigger	chrX	137006953	137007409	-	201.3	649	6.18926	5.82408	-0.199916	-0.84324	-0.427573	0.211027
Tigger1a_Mars	DNA	TcMar-Tigger	chr4	137058914	137059304	-	253	2	0	0	0	0	0	0
MLT2B2	LTR	ERVL	chr7	137450417	137450790	+	226.3	1351	5.26398	5.27547	-0.11675	0.0953089	0.0615932	0.423239
Eulor4	Unknown	Unknown	chr1	137638285	137638393	+	209.8	24	0	0	0	0	0	0
Tigger6b	DNA	TcMar-Tigger	chr3	137921111	137921289	+	216.2	217	2.98841	3.26669	0.834213	0.115441	-0.298088	-0.573152
MLTR11A	LTR	ERVK	chr4	138312062	138312159	+	327.5	2124	8.22046	8.23939	0.0897629	0.00722898	-0.227001	-0.147249
MER65-int	LTR	ERV1	chr4	138839378	138839585	+	167.1	49	-0.645736	-0.285425	0	-0.951737	-1.16018	0.708763
MER76-int	LTR	ERVL	chrX	139134727	139134930	-	250.6	16	0	0	0	0	0	0
Charlie23a	DNA	hAT-Charlie	chr4	139281434	139281590	-	157.9	157	2.17345	2.92432	0.601736	0.0734487	-0.424386	-0.422604
(CGA)n	Simple_repeat	Simple_repeat	chrX	139334199	139334264	+	45.9	122	8.8688	8.49032	-0.0209455	-0.0343569	0.121105	0.539222
LTR55	LTR	ERVL?	chrX	139349896	139350399	+	265.5	160	1.58777	2.09666	0.34692	1.08223	0.614125	0.416665
ZP3AR	Satellite	Satellite	chr5	139471356	139471490	-	170	2575	8.7507	8.76538	-0.0240964	-0.157514	-0.156686	-0.0568362
MLT2D	LTR	ERVL	chr4	139649580	139649683	-	213.9	1567	6.18807	6.19892	0.131927	0.0925481	-0.165107	-0.0108774
RLTR13A2	LTR	ERVK	chr1	139770158	139771035	+	865.6	151	4.00625	4.50991	-0.0671551	0.711025	-0.189943	-0.0258041
(TTCCC)n	Simple_repeat	Simple_repeat	chrX	139779275	139779364	+	121.4	846	5.44254	5.27321	0.0467074	0.420108	-0.096164	0.164028
L1M1	LINE	L1	chrX	139929596	139929834	+	146.5	881	3.48498	3.62772	-0.360928	-0.466495	0.170072	0.0985546
(TATAA)n	Simple_repeat	Simple_repeat	chrX	139944499	139944525	+	89.3	2169	1.85333	2.4862	2.04771	1.78302	-0.609098	-1.29144
tRNA-Arg-CGY_	tRNA	tRNA	chr7	140107165	140107214	+	59.5	21	-1.01159	-1.04097	0	1.09933	-0.528348	2.24166
(TTC)n	Simple_repeat	Simple_repeat	chr2	140955864	140955898	+	126.7	5600	8.13408	8.11869	0.230914	-0.216418	0.00887359	-0.106366
RLTR10A	LTR	ERVK	chr4	141167914	141167996	-	348.3	800	5.50331	5.49682	0.037734	-0.461545	-0.0519406	0.121707
RLTR10C	LTR	ERVK	chr7	141407704	141408119	+	414.6	1779	5.61183	5.98102	0.598664	0.192229	-0.402208	-0.288072
RLTR20A2	LTR	ERVK	chr4	141567476	141567897	-	280	368	4.13233	4.46442	0.792012	0.134106	-0.47758	-0.720302
(CGGGGG)n	Simple_repeat	Simple_repeat	chr4	141589948	141589977	+	33.9	168	5.1318	4.96408	0.736399	-0.157051	-0.0553354	-0.514527
(GGAGAA)n	Simple_repeat	Simple_repeat	chrX	141980802	141980824	+	139.2	958	8.45099	8.50347	-0.0326587	0.259158	0.101379	0.0690371
L1MEg	LINE	L1	chr5	142667144	142667252	+	219.3	3797	8.26462	8.29804	-0.131087	-0.0369427	0.148995	0.13935
MER47C	DNA	TcMar-Tigger	chr4	143191855	143191911	+	76.5	14	0	0	0	0	0	0
RLTR42-int	LTR	ERVK	chr6	143203487	143204361	-	268.6	2473	8.55792	8.60433	0.251265	0.266129	0.21159	0.13003
Eulor7	DNA?	DNA?	chr3	143251534	143251693	-	142.8	4	0	0	0	0	0	0
Lx9	LINE	L1	chr4	143263534	143264060	-	323	49160	11.0743	11.1943	0.35004	0.226901	-0.117966	0.0831142
Tigger18a	DNA	TcMar-Tigger	chr7	143276371	143276453	-	241.1	240	3.80849	4.15524	0.543569	0.598531	-0.280874	0.063369
Charlie17b	DNA	hAT-Charlie	chr5	143314899	143315106	+	252.9	130	5.13987	5.16304	-0.40156	0.254738	0.0897078	0.375032
(TTCGGG)n	Simple_repeat	Simple_repeat	chr7	143460138	143460284	+	112.6	11	3.32195	3.81175	-0.116827	-1.05186	-0.587046	-0.236598
(CACAG)n	Simple_repeat	Simple_repeat	chr7	143513923	143513950	+	154.5	346	6.43387	6.33123	-0.129751	0.0632889	-0.174111	0.191571
LTR41B	LTR	ERVL	chr7	143848210	143848449	-	192.4	290	7.27281	7.37008	-0.525221	0.782854	0.0198105	-0.0701485
MLT1H2	LTR	ERVL-MaLR	chr2	144399309	144399495	+	165.3	1034	4.90494	4.79002	0.142814	0.221612	-0.599778	-0.26267
MER113	DNA	hAT-Charlie	chr2	144407089	144407157	+	189.5	643	5.55477	5.64924	0.0696901	-0.0325577	-0.232864	-0.476096
LTR101_Mam	LTR	ERVL	chr2	144407254	144407436	-	240.1	157	6.00276	6.0845	-0.134106	-0.0363552	0.144584	-0.294553
RLTR46A	LTR	ERVK	chr2	144765508	144765824	+	293.5	71	1.01626	0.940355	0.19186	-1.95145	1.09721	1.10359
UCON16	Unknown	Unknown	chr7	144895269	144895348	-	136.7	23	0	0	0	0	0	0
MER106A	DNA	hAT-Charlie	chr3	144969932	144970089	+	160.5	115	2.37805	3.0165	-0.066294	0.296944	-0.135168	-0.400117
RLTR31A_Mm	LTR	ERVK	chr3	144972010	144972474	-	369	209	4.33829	5.13467	0.484656	-0.128965	0.399979	0.119745
LTR40b	LTR	ERVL	chr3	145138703	145138896	-	217.7	577	3.88796	4.12271	0.70845	0.469413	-0.414783	-0.326133
RLTR17B_Mm	LTR	ERVK	chr3	145148687	145148907	+	136.5	27369	9.68099	9.75254	0.0371481	0.0821718	0.0186769	0.0591161
ID	SINE	ID	chr4	145215222	145215294	-	59.3	8022	8.80488	8.94786	0.0407015	0.191694	-0.218038	-0.0361881
RLTR26D_MM	LTR	ERVK	chrX	145450692	145450791	-	395.2	247	4.91292	4.93541	0.729859	0.455789	-0.456112	0.178009
IAPEY4_I-int	LTR	ERVK	chr4	145459409	145459467	-	808.6	521	5.17908	5.05797	1.67485	0.964829	1.50852	1.7732
IAPEY3-int	LTR	ERVK	chr4	145636342	145637072	-	892	2345	5.63592	5.64941	0.778238	0.62197	0.362502	0.981507
RLTR40	LTR	ERVK	chr2	145906826	145907571	-	339.1	2651	7.24347	7.40185	0.265741	0.0142826	-0.0728986	0.0332183
MER45B	DNA	hAT-Tip100	chr2	146311665	146312281	+	237.4	688	4.79706	4.95761	0.014849	0.274158	0.0213074	0.559196
(CCAA)n	Simple_repeat	Simple_repeat	chr4	146452867	146452904	+	52.4	2571	5.65575	5.89333	0.142325	0.567734	-0.0605747	0.0100789
MMTV-int	LTR	ERVK	chr4	146461063	146461960	+	980.5	35	2.87604	3.10942	-0.584428	0.377271	-0.205827	0.0444057
RLTR10F	LTR	ERVK	chr4	146469081	146469391	-	282.2	482	4.09656	3.81564	0.033769	-0.316545	0.623597	0.369767
(CG)n	Simple_repeat	Simple_repeat	chr6	146577453	146577519	+	30	735	3.24171	3.15402	0.333559	-0.346825	-0.232085	0.289567
(ACTTG)n	Simple_repeat	Simple_repeat	chr6	146615043	146615069	+	33.4	5	-1.92413	0	0	0	0	0
MLTR18A_MM	LTR	ERVK	chr4	146912839	146913339	-	365.8	299	4.78531	4.77964	-0.0863704	0.211094	-0.038679	0.722376
RLTR42	LTR	ERVK	chr2	146965891	146965988	-	157	266	3.7715	4.17141	0.421938	1.35383	-0.514525	-0.198893
MLT1K	LTR	ERVL-MaLR	chr5	147079005	147079128	+	181.5	2759	8.61042	8.57106	0.0958946	-0.316025	-0.176563	-0.0562002
RMER15	LTR	ERVL	chr4	147584986	147585280	-	219.7	18077	10.8027	10.7544	0.188297	-0.0978039	-0.079835	0.100165
RLTR13A1	LTR	ERVK	chr4	147782648	147783501	-	613.1	205	4.88559	5.26488	0.563007	0.4264	0.429798	0.387259
MYSERV-int	LTR	ERVK	chr4	147870982	147871807	-	448.9	1435	7.47007	7.49253	0.277042	-0.0504907	-0.0226979	0.320334
MER97b	DNA	hAT-Tip100	chr2	148405585	148405695	+	247.2	55	1.0852	0.616044	-0.269772	0.0703738	0	1.37086
(GCCTG)n	Simple_repeat	Simple_repeat	chr4	148594451	148594480	+	64.6	79	7.42985	7.15064	-0.052627	-0.355595	-0.0656827	0.126175
X6B_LINE	LINE	CR1	chr4	148615548	148615631	-	93.9	274	4.80538	5.0365	0.739689	0.843413	0.0225238	0.141956
RLTR44D	LTR	ERVK	chr5	148746576	148747045	+	343.4	100	2.32399	2.2759	0.378619	0.877735	0.406565	1.61941
Cheshire	DNA	hAT-Charlie	chr5	148923373	148925395	+	195.2	1091	6.60248	6.81323	0.396855	0.213299	-0.404597	-0.189096
RLTR6B_Mm	LTR	ERV1	chr6	149167151	149167690	+	541.9	646	4.73288	4.73004	0.945773	0.238264	0.534614	0.550035
MER95	LTR	ERV1	chr6	149223752	149223843	-	204.5	54	-1.92413	-2.75796	0	0	0	0.951203
RLTR17C_Mm	LTR	ERVK	chr6	149320798	149321081	-	352.2	218	2.62585	2.92134	0.441022	-0.627489	-0.129057	0.310659
RLTR30C_MM	LTR	ERV1	chr6	149349480	149349772	-	318.9	124	2.89659	3.14034	0.941269	0.71729	0.0141864	-0.220591
MYSERV16_I-int	LTR	ERVK	chr6	149350837	149351918	+	568.4	2516	7.81116	7.93188	0.239787	0.348701	-0.149758	0.202207
Ricksha_a	DNA	MuDR	chr5	149366079	149366262	-	132	11	-1.56419	-1.56419	0	0	0	0
(TCGGG)n	Simple_repeat	Simple_repeat	chr5	149619419	149619441	+	28.8	4	-2.50909	-2.50909	0	0	0	0
Zaphod	DNA	hAT-Tip100	chr2	150271324	150271459	+	267.1	728	3.63409	3.55512	-0.00164029	0.0346511	0.252845	1.06569
ORR1D-int	LTR	ERVL-MaLR	chr2	150321079	150322283	+	457.5	878	5.7239	5.73736	-0.182125	0.316558	0.084684	0.259296
RLTR9A3	LTR	ERVK	chr2	150399737	150399833	+	283.2	774	4.52287	4.6083	-0.0289619	-0.0145495	-0.115773	0.344397
MLT1A1-int	LTR	ERVL-MaLR	chrX	150520690	150521126	+	362.1	130	3.55	3.55416	-0.661105	0.500939	-0.399105	-0.243288
(CTTA)n	Simple_repeat	Simple_repeat	chr2	150799514	150799546	+	48.1	522	0.379251	-0.117944	0	0.553909	2.1186	2.69027
MTD-int	LTR	ERVL-MaLR	chr4	150891979	150893155	-	454.5	2521	8.16982	8.35528	0.429966	0.285056	-0.0520879	0.260754
L1ME1	LINE	L1	chrX	150983034	150983517	-	279.3	5261	10.2893	10.3155	0.0233858	0.185335	-0.026847	0.131341
(CTA)n	Simple_repeat	Simple_repeat	chrX	151919985	151920178	+	56.6	916	8.60848	8.51662	0.311294	-0.00644621	-0.0434599	0.16322
AmnSINE2	SINE	Deu	chrX	151921081	151921195	-	89.3	391	6.4471	6.41067	-0.136774	0.0119078	-0.0119998	-0.0179759
MLT1H	LTR	ERVL-MaLR	chr2	152109994	152110319	+	198.3	2322	7.04205	6.88057	-0.296543	-0.404091	-0.187358	0.029485
MLT1F2-int	LTR	ERVL-MaLR	chrX	152277446	152277978	+	322.8	68	4.75246	5.07891	-0.418367	0.813708	0.0490899	-0.10586
ERVL-E-int	LTR	ERVL	chrX	152278024	152278353	-	255.1	1044	6.26547	6.47984	-0.048661	0.445658	-0.210891	-0.158647
ERV3-16A3_LTR	LTR	ERVL	chr2	152393578	152393909	-	205.8	279	3.69979	4.23161	-0.720766	0.901784	0.00754839	-0.0895282
Zaphod3	DNA	hAT-Tip100	chr2	152402030	152402359	+	217.5	454	2.80536	3.05441	-1.69663	1.50592	0.28064	0.897704
Tigger15a	DNA	TcMar-Tigger	chr2	152412978	152413125	-	180.4	704	7.49178	7.58575	0.0187882	-0.0981504	0.180368	-0.106034
(CAAAT)n	Simple_repeat	Simple_repeat	chr1	152837088	152837111	+	35.1	161	0.608652	1.52097	0.465585	1.29407	-0.572419	-0.753422
ORR1A1	LTR	ERVL-MaLR	chr2	152895065	152895376	+	284.5	4414	8.2958	8.38368	0.281416	0.128929	-0.368608	0.0584754
Lx3B	LINE	L1	chrX	152907041	152912611	+	570.6	5993	10.5455	10.646	0.0796648	0.0562533	-0.233549	-0.22881
L1M3a	LINE	L1	chrX	153215712	153216148	-	257.7	120	0	-0.436679	0	0	-0.757616	0.162057
(CTAAA)n	Simple_repeat	Simple_repeat	chrX	153396293	153396331	+	43.4	132	2.01822	1.60439	0.403124	-0.409936	-0.583398	0.815718
tRNA-Val-GTA	tRNA	tRNA	chr1	153458664	153458736	+	63.7	13	0.867106	0.642008	1.57826	1.55391	0	0
(CAAAAA)n	Simple_repeat	Simple_repeat	chr2	153686734	153686776	+	38.3	7743	8.14543	8.54408	0.464214	0.116936	0.232523	0.231973
MamRep605	LTR?	LTR?	chrX	153740910	153741245	-	185.5	629	6.30939	6.48483	-0.0554251	0.515857	-0.0443103	0.0438501
RMER16_Mm	LTR	ERVK	chr3	153902826	153903141	-	354.1	435	4.84199	5.01116	0.766419	0.996393	-0.00682539	0.357428
YREP_Mm	Unknown	Unknown	chr2	154402440	154402635	+	413.1	2800	8.25976	8.23942	-0.0849622	-0.026605	0.177921	0.108021
(CACAA)n	Simple_repeat	Simple_repeat	chr3	154581890	154582060	+	57.7	190	1.39278	1.60368	1.26557	1.09984	0.446754	-0.342755
UCON24	Unknown	Unknown	chr1	154994662	154994756	+	131.3	18	0	0	0	0	0	0
RMER3D2	LTR	ERVK	chr1	155220625	155220705	+	82.3	3	0	0	0	0	0	0
(CGTTG)n	Simple_repeat	Simple_repeat	chr4	155705252	155705276	+	118.7	3	4.06192	4.09449	-0.0590492	0.537668	-0.522432	-0.493982
URR1B	DNA	hAT-Charlie	chr4	155716029	155716238	+	173.8	16889	10.8969	10.9981	0.0520598	0.0290887	-0.0484914	-0.0139213
X2_LINE	LINE	CR1	chr2	155876590	155876744	-	141.4	32	0	-1.70291	0	0	0	-0.956057
ORR1E	LTR	ERVL-MaLR	chr2	156306898	156307035	-	235.1	22742	10.4926	10.4853	0.177158	0.080253	-0.0752383	0.0929879
RLTR1A2_MM	LTR	ERV1	chr2	156830632	156831132	+	422.1	406	7.41794	7.37955	0.312942	-0.395595	0.0208429	-0.226518
MuRRS-int	LTR	ERV1	chr2	156834845	156836329	-	1307.4	996	4.54958	4.80145	0.936967	0.740643	0.487965	0.70518
ORR1C2	LTR	ERVL-MaLR	chr2	157098850	157099210	-	238.7	12473	9.86594	9.9721	-0.0142688	0.227668	-0.214705	-0.113892
MLTR11B	LTR	ERVK	chrX	157451881	157452152	+	289.6	2985	6.93518	7.16103	0.219766	0.279823	-0.209037	0.0226382
MLT1H-int	LTR	ERVL-MaLR	chr3	157547712	157547772	+	243.7	379	6.21115	6.48029	0.0929864	0.625266	-0.123585	-0.481415
Charlie22a	DNA	hAT-Charlie	chrX	157548646	157548736	+	175.3	163	4.4969	4.58022	-1.08512	-0.260757	-0.132241	-0.131035
UCON13	LINE?	Penelope?	chr2	157755420	157755608	-	193.5	42	0	0	0	0	0	0
L1MEj	LINE	L1	chr2	158011021	158011209	-	225.8	178	3.2025	2.89776	-0.754557	-0.143957	0.0150991	0.120712
tRNA-Thr-ACY	tRNA	tRNA	chr3	158042698	158042760	+	65.6	14	-1.05489	-2.1987	0	-0.274578	0	0
RLTR18-int	LTR	ERVK	chr2	158385078	158385640	-	322.2	506	7.67511	8.14862	-0.238897	0.262051	-0.316494	-0.0660585
FordPrefect_a	DNA	hAT-Tip100	chr2	158403223	158403342	-	184.1	60	0.0278618	-0.162191	-0.69645	-0.317228	-1.52753	0
LTR31	LTR	ERV1	chr1	159336249	159336611	+	214.2	187	3.69235	3.73832	-0.144893	-0.0731959	0.630057	0.0579309
B1F1	SINE	Alu	chrX	159385812	159385946	+	109	19678	11.9806	11.9625	-0.044538	0.0973778	-0.00234547	-0.0805646
MamRep1527	LTR	LTR	chr2	160606956	160607121	-	157.9	372	2.89827	2.62133	0.872466	-0.319704	1.43449	1.05269
FAM	SINE	Alu	chr1	162598245	162598312	+	60	117	3.54125	3.36041	-0.368895	0.133357	-0.00682679	0.665844
C-rich	Low_complexity	Low_complexity	chr1	162710466	162710565	+	90.4	17403	12.0145	12.0755	0.0543021	-0.0725108	-0.184991	-0.192858
MER72	LTR	ERV1	chrX	163514143	163514214	-	100.4	9	0	0	0	0	0	0
MamTip1	DNA	hAT-Tip100	chr2	163623194	163623350	-	147.9	82	1.71487	2.08656	-1.84739	0.400359	0.130029	0.277083
Tigger2b	DNA	TcMar-Tigger	chr1	163942339	163942625	+	237.2	176	3.706	4.01485	0.521786	0.27287	-0.668481	-0.267753
MER70A	LTR	ERVL	chrX	163962879	163963246	-	282.8	184	3.15764	2.80821	0.165145	-1.03623	-0.15439	1.30789
MER57-int	LTR	ERV1	chrX	163978163	163978271	+	135.7	202	2.40295	2.18787	-1.06709	-0.406203	0.649444	0.503856
LTR81A	LTR	Gypsy	chr2	164432605	164432727	+	168	180	0.21122	0.717795	0	1.76274	1.02446	0.346389
L2	LINE	L2	chr2	164750395	164750567	-	196.1	17614	10.5682	10.7132	0.0270751	0.305564	-0.0606286	0.0618418
IAPEY_LTR	LTR	ERVK	chrX	164890896	164891279	+	337.1	1410	4.74911	4.59409	0.305227	0.0255177	0.0803914	0.703102
(CCGGA)n	Simple_repeat	Simple_repeat	chr2	165034487	165034520	+	79.3	3	0	0	0	0	0	0
(TACGG)n	Simple_repeat	Simple_repeat	chr1	165328881	165329051	+	103	2	0	0	0	0	0	0
(CCTA)n	Simple_repeat	Simple_repeat	chr1	165597550	165597626	+	63.5	411	3.11988	3.02789	-1.22862	-0.103048	0.170162	0.509595
tRNA-Pro-CCG	tRNA	tRNA	chr1	165642271	165642342	-	71	4	0	0	0	0	0	0
MLTR14	LTR	ERV1	chr2	165814423	165814636	+	251.3	6798	9.25006	9.29166	0.126634	0.0180091	-0.137706	-0.00384738
Lx2	LINE	L1	chr1	166430817	166432497	-	562.4	18521	10.2022	10.2771	0.198373	0.193277	-0.187693	0.0547272
L1MC4	LINE	L1	chr1	167359851	167360342	+	228.8	5589	8.76584	8.95908	0.165736	0.29344	-0.205729	-0.120118
(CACGC)n	Simple_repeat	Simple_repeat	chr2	167978477	167978508	+	54.6	11	1.28145	1.50555	-1.04798	-1.18446	-0.501099	-0.431379
LTR28B	LTR	ERV1	chr2	167979035	167979188	-	117	144	4.07612	4.33386	0.195959	-0.380291	-0.47618	-1.18192
(TCCCG)n	Simple_repeat	Simple_repeat	chr2	168100812	168100839	+	28.1	23	3.31755	3.95799	-0.889433	-0.595194	0.0816432	-0.692231
BGLII_A	LTR	ERVK	chr2	168195616	168196005	+	316.7	292	4.51825	4.60333	-0.61496	0.0942775	-0.265084	-0.156987
Eulor1	DNA	DNA	chr2	168399230	168399391	-	169.2	56	-1.01159	-1.56419	0	1.09933	0	0
UCON25	Unknown	Unknown	chr2	169537378	169537475	+	91.4	23	0	0	0	0	0	0
(TTG)n	Simple_repeat	Simple_repeat	chr1	171358080	171358145	+	34.6	11132	8.20725	8.22349	0.0131283	-0.121009	0.0242545	-0.0792181
UCON17	Unknown	Unknown	chr2	171973362	171973467	+	198	23	0	0	0	0	0	0
(GGAAA)n	Simple_repeat	Simple_repeat	chr2	172101313	172101408	+	108.6	1250	4.92225	4.83199	0.0416287	0.183024	0.291042	0.498117
MER50B	LTR	ERV1	chr1	172198038	172198168	-	91.4	14	5.07072	6.02377	0.0696374	0.371263	-0.0776537	-0.16942
MamRep434	DNA	TcMar-Tigger	chr1	172272447	172272833	-	185	518	5.28641	5.659	0.258613	1.37047	-0.630008	-0.433854
RLTR22_Mus	LTR	ERVK	chr1	172381871	172382670	+	448.8	1191	7.11463	7.52018	0.535071	-0.0308921	0.0410077	0.0291938
LTR28	LTR	ERV1	chr1	172478187	172478330	+	107.6	10	0.465191	0.729154	-0.430701	0.232228	1.03981	-2.55735
MLT1H2-int	LTR	ERVL-MaLR	chr1	172643650	172644412	+	342.6	53	-0.516636	-0.777608	0	0.72487	1.56366	0
LTR90B	LTR	LTR	chr2	174291206	174291340	-	151.6	91	-0.741381	-0.741381	0	0	0	0
polypyrimidine	Low_complexity	Low_complexity	chr1	174609360	174609545	+	45.9	2554	6.26614	6.2582	-0.362807	0.254976	-0.292058	-0.276636
Eulor5A	DNA?	DNA?	chr1	177023055	177023181	-	154.2	80	3.91765	4.26243	-0.420098	-0.335103	0.411142	0.397956
tRNA-Leu-TTG	tRNA	tRNA	chr1	177226314	177226393	-	60.2	24	0	0	0	0	0	0
L1VL1	LINE	L1	chr2	177483378	177486637	+	1106.4	1797	7.06767	7.12207	0.539829	0.504286	0.0980607	0.475762
MTA_Mm	LTR	ERVL-MaLR	chr2	177828939	177829339	-	370.3	15623	10.3513	10.4276	0.194976	0.0222494	-0.112837	0.023582
RLTR41A2	LTR	ERV1	chr2	178052124	178052662	+	353.1	440	4.69762	4.51144	0.0680745	-0.117873	0.750455	0.240152
MurSatRep1	Unknown	Unknown	chr2	178067669	178067872	-	353.6	2600	13.2197	13.0969	0.23948	-0.263452	0.345052	0.390414
ORR1E-int	LTR	ERVL-MaLR	chr2	179417771	179418403	+	461.5	1446	7.20666	7.15101	0.217249	0.11185	-0.190602	0.218039
RLTR31_Mm	LTR	ERVK	chr2	181869860	181870349	-	377.4	145	4.83962	4.87678	-0.51461	0.141365	-0.110671	0.0733578
MER4CL34	LTR	ERV1	chr1	183102226	183102300	+	68.8	6	0	-2.75796	0	0	0	0
(CGATG)n	Simple_repeat	Simple_repeat	chr1	184492931	184492959	+	67.8	5	0	-2.75796	0	0	0	0
7SLRNA	srpRNA	srpRNA	chr1	185356846	185356936	+	103.9	437	6.20725	6.13544	-0.226938	0.338168	-0.214449	-0.275473
RMER30	DNA	hAT-Charlie	chr1	189887156	189887329	-	122.5	3588	8.34855	8.46343	-0.0899982	0.174558	-0.0704945	-0.0466855
DNA1_Mam	DNA	TcMar	chr1	191076550	191076701	+	153.4	45	0.379066	0.928402	0	0	-0.970774	0.560012
RLTR9A4	LTR	ERVK	chr1	191986735	191987088	-	246.4	35	-0.546175	-1.75877	0	0	0.332791	-0.047984
MLT1G1-int	LTR	ERVL-MaLR	chr1	192883893	192884697	+	319.7	51	-0.0382532	-0.0531444	0.72011	1.81668	0	0.786526

## Sheet: All Chr stats
Class I	Sample	Repeats in class with fold-change greater than 1 (obs)	Total repeats with fold-change greater than 1 (obs)	Total repeats in class (exp)	Total Repeats (exp)	Exp ratio	Obs ratio	Obs/Exp	p-value each sample (Chi2)	p- value all samples (Chi2)	p-value all samples, corrected for multiple testing	Comments
DNA	Day3 shSetdb1.4 vs Nons	23	113	204	1562	0.130602	0.20354	1.55848	0.0213938	0.0204961	1
	Day3 shSetdb1.6 vs Nons	21	131	204	1562	0.130602	0.160305	1.22744	0.313009
	Day5 shSetdb1.4 vs Nons	12	109	204	1562	0.130602	0.110092	0.842957	0.525121
	Day5 shSetdb1.6 vs Nons	9	118	204	1562	0.130602	0.0762712	0.583998	0.0798657
DNA?	Day3 shSetdb1.4 vs Nons	2	113	21	1562	0.0134443	0.0176991	1.31648	0.694522	0.022683	1
	Day3 shSetdb1.6 vs Nons	1	131	21	1562	0.0134443	0.00763359	0.567794	0.563617
	Day5 shSetdb1.4 vs Nons	3	109	21	1562	0.0134443	0.0275229	2.04718	0.201859
	Day5 shSetdb1.6 vs Nons	5	118	21	1562	0.0134443	0.0423729	3.15174	0.00636059
LINE	Day3 shSetdb1.4 vs Nons	6	113	158	1562	0.101152	0.0530973	0.524924	0.0902404	0.0109913	0.92327
	Day3 shSetdb1.6 vs Nons	13	131	158	1562	0.101152	0.0992366	0.981061	0.942031
	Day5 shSetdb1.4 vs Nons	4	109	158	1562	0.101152	0.0366972	0.362792	0.0256335
	Day5 shSetdb1.6 vs Nons	6	118	158	1562	0.101152	0.0508475	0.502682	0.0699461
LINE?	Day3 shSetdb1.4 vs Nons	0	113	1	1562	0.000640205	0	0	0.787889	0.959703	1	We don't consider this a repeat class as there is only one repeat within it
	Day3 shSetdb1.6 vs Nons	0	131	1	1562	0.000640205	0	0	0.772053
	Day5 shSetdb1.4 vs Nons	0	109	1	1562	0.000640205	0	0	0.791589
	Day5 shSetdb1.6 vs Nons	0	118	1	1562	0.000640205	0	0	0.783362
Low_complexity	Day3 shSetdb1.4 vs Nons	0	113	10	1562	0.00640205	0	0	0.393502	0.386292	1
	Day3 shSetdb1.6 vs Nons	0	131	10	1562	0.00640205	0	0	0.358235
	Day5 shSetdb1.4 vs Nons	0	109	10	1562	0.00640205	0	0	0.402005
	Day5 shSetdb1.6 vs Nons	0	118	10	1562	0.00640205	0	0	0.383232
LTR	Day3 shSetdb1.4 vs Nons	45	113	680	1562	0.435339	0.39823	0.914758	0.426245	0.662202	1
	Day3 shSetdb1.6 vs Nons	54	131	680	1562	0.435339	0.412214	0.946879	0.593444
	Day5 shSetdb1.4 vs Nons	48	109	680	1562	0.435339	0.440367	1.01155	0.915686
	Day5 shSetdb1.6 vs Nons	47	118	680	1562	0.435339	0.398305	0.91493	0.417134
LTR?	Day3 shSetdb1.4 vs Nons	1	113	3	1562	0.00192061	0.00884956	4.60767	0.0925106	0.0405751	1
	Day3 shSetdb1.6 vs Nons	1	131	3	1562	0.00192061	0.00763359	3.97455	0.135315
	Day5 shSetdb1.4 vs Nons	1	109	3	1562	0.00192061	0.00917431	4.77676	0.0836844
	Day5 shSetdb1.6 vs Nons	0	118	3	1562	0.00192061	0	0	0.633706
Other	Day3 shSetdb1.4 vs Nons	0	113	4	1562	0.00256082	0	0	0.590147	0.750788	1
	Day3 shSetdb1.6 vs Nons	0	131	4	1562	0.00256082	0	0	0.561956
	Day5 shSetdb1.4 vs Nons	0	109	4	1562	0.00256082	0	0	0.596802
	Day5 shSetdb1.6 vs Nons	0	118	4	1562	0.00256082	0	0	0.582037
RC	Day3 shSetdb1.4 vs Nons	1	113	3	1562	0.00192061	0.00884956	4.60767	0.0925106	0.047813	1
	Day3 shSetdb1.6 vs Nons	1	131	3	1562	0.00192061	0.00763359	3.97455	0.135315
	Day5 shSetdb1.4 vs Nons	0	109	3	1562	0.00192061	0	0	0.646964
	Day5 shSetdb1.6 vs Nons	1	118	3	1562	0.00192061	0.00847458	4.41243	0.103932
RC?	Day3 shSetdb1.4 vs Nons	0	113	1	1562	0.000640205	0	0	0.787889	4.96374e-05	0.00416954	We don't consider this a repeat class as there is only one repeat within it
	Day3 shSetdb1.6 vs Nons	1	131	1	1562	0.000640205	0.00763359	11.9237	0.0015536
	Day5 shSetdb1.4 vs Nons	1	109	1	1562	0.000640205	0.00917431	14.3303	0.000427498
	Day5 shSetdb1.6 vs Nons	0	118	1	1562	0.000640205	0	0	0.783362
RNA	Day3 shSetdb1.4 vs Nons	0	113	1	1562	0.000640205	0	0	0.787889	0.959703	1	We don't consider this a repeat class as there is only one repeat within it
	Day3 shSetdb1.6 vs Nons	0	131	1	1562	0.000640205	0	0	0.772053
	Day5 shSetdb1.4 vs Nons	0	109	1	1562	0.000640205	0	0	0.791589
	Day5 shSetdb1.6 vs Nons	0	118	1	1562	0.000640205	0	0	0.783362
rRNA	Day3 shSetdb1.4 vs Nons	0	113	3	1562	0.00192061	0	0	0.640992	0.823895	1
	Day3 shSetdb1.6 vs Nons	0	131	3	1562	0.00192061	0	0	0.615611
	Day5 shSetdb1.4 vs Nons	0	109	3	1562	0.00192061	0	0	0.646964
	Day5 shSetdb1.6 vs Nons	0	118	3	1562	0.00192061	0	0	0.633706
Satellite	Day3 shSetdb1.4 vs Nons	0	113	9	1562	0.00576184	0	0	0.41838	0.377339	1
	Day3 shSetdb1.6 vs Nons	2	131	9	1562	0.00576184	0.0152672	2.6497	0.150605
	Day5 shSetdb1.4 vs Nons	1	109	9	1562	0.00576184	0.00917431	1.59225	0.637846
	Day5 shSetdb1.6 vs Nons	1	118	9	1562	0.00576184	0.00847458	1.47081	0.697029
scRNA	Day3 shSetdb1.4 vs Nons	0	113	6	1562	0.00384123	0	0	0.509189	0.0550898	1
	Day3 shSetdb1.6 vs Nons	0	131	6	1562	0.00384123	0	0	0.47725
	Day5 shSetdb1.4 vs Nons	2	109	6	1562	0.00384123	0.0183486	4.77676	0.0143445
	Day5 shSetdb1.6 vs Nons	1	118	6	1562	0.00384123	0.00847458	2.20621	0.415847
Simple_repeat	Day3 shSetdb1.4 vs Nons	27	113	315	1562	0.201665	0.238938	1.18483	0.323403	0.00324258	0.272376
	Day3 shSetdb1.6 vs Nons	29	131	315	1562	0.201665	0.221374	1.09773	0.573968
	Day5 shSetdb1.4 vs Nons	31	109	315	1562	0.201665	0.284404	1.41028	0.0313293
	Day5 shSetdb1.6 vs Nons	36	118	315	1562	0.201665	0.305085	1.51283	0.00511221
SINE	Day3 shSetdb1.4 vs Nons	0	113	37	1562	0.0236876	0	0	0.0977644	0.00962502	0.808501
	Day3 shSetdb1.6 vs Nons	0	131	37	1562	0.0236876	0	0	0.0746196
	Day5 shSetdb1.4 vs Nons	0	109	37	1562	0.0236876	0	0	0.103903
	Day5 shSetdb1.6 vs Nons	0	118	37	1562	0.0236876	0	0	0.0906411
SINE?	Day3 shSetdb1.4 vs Nons	0	113	1	1562	0.000640205	0	0	0.787889	0.959703	1	We don't consider this a repeat class as there is only one repeat within it
	Day3 shSetdb1.6 vs Nons	0	131	1	1562	0.000640205	0	0	0.772053
	Day5 shSetdb1.4 vs Nons	0	109	1	1562	0.000640205	0	0	0.791589
	Day5 shSetdb1.6 vs Nons	0	118	1	1562	0.000640205	0	0	0.783362
snRNA	Day3 shSetdb1.4 vs Nons	1	113	12	1562	0.00768246	0.00884956	1.15192	0.887007	0.182845	1
	Day3 shSetdb1.6 vs Nons	3	131	12	1562	0.00768246	0.0229008	2.98092	0.0460511
	Day5 shSetdb1.4 vs Nons	0	109	12	1562	0.00768246	0	0	0.358292
	Day5 shSetdb1.6 vs Nons	1	118	12	1562	0.00768246	0.00847458	1.10311	0.921496
srpRNA	Day3 shSetdb1.4 vs Nons	0	113	1	1562	0.000640205	0	0	0.787889	0.959703	1	We don't consider this a repeat class as there is only one repeat within it
	Day3 shSetdb1.6 vs Nons	0	131	1	1562	0.000640205	0	0	0.772053
	Day5 shSetdb1.4 vs Nons	0	109	1	1562	0.000640205	0	0	0.791589
	Day5 shSetdb1.6 vs Nons	0	118	1	1562	0.000640205	0	0	0.783362
tRNA	Day3 shSetdb1.4 vs Nons	3	113	60	1562	0.0384123	0.0265487	0.69115	0.511705	0.0745567	1
	Day3 shSetdb1.6 vs Nons	2	131	60	1562	0.0384123	0.0152672	0.397455	0.168089
	Day5 shSetdb1.4 vs Nons	4	109	60	1562	0.0384123	0.0366972	0.955352	0.925771
	Day5 shSetdb1.6 vs Nons	9	118	60	1562	0.0384123	0.0762712	1.98559	0.0323685
Unknown	Day3 shSetdb1.4 vs Nons	4	113	32	1562	0.0204866	0.0353982	1.72788	0.263145	0.70821	1
	Day3 shSetdb1.6 vs Nons	3	131	32	1562	0.0204866	0.0229008	1.11784	0.845345
	Day5 shSetdb1.4 vs Nons	2	109	32	1562	0.0204866	0.0183486	0.895642	0.874797
	Day5 shSetdb1.6 vs Nons	2	118	32	1562	0.0204866	0.0169492	0.827331	0.786191
