# Supplementary material for: Setdb1-mediated H3K9 methylation is enriched on the inactive X and plays a role in its epigenetic silencing
Source: Epigenetics Chromatin. 2016 May 18;9:16. doi: 10.1186/s13072-016-0064-6 (PMC4870784; doi:10.1186/s13072-016-0064-6)
Supplement: Supplementary file 17 — 10.1186/s13072-016-0064-6 Primer sequences. List of cloning and qRT-PCR primers used in this study. [file 13072_2016_64_MOESM17_ESM.xlsx]

## Sheet: Table S5
shRNA Cloning and Sequencing Oligonucleotides
Name	Sequence
XhoI F	CAGAAGGCTCGAGAAGGTATATTGCTGTTGACAGTGAGCG
EcoRI R	CTAAAGTAGCCCCTTGAATTCCGAGGCAGTAGGCA
MSCV 5'	CCCTTGAACCTCCTCGTTCGACC
P7F	CAAGCAGAAGACGGCATACGAGCTCTTCCGATCTTAGTGAAGCCACAGATGTA
P5R	AATGATACGGCGACCACCGAGATCTACACTCTTTCCCTACACGACGCTCTTCCGATCTNNNNNGTAGCCCCTTGAATTCCGAG
	Note: NNNNN sequence in P5R is the barcode sequence.
Genotyping Oligonucleotides
Name	Sequence
Otc F	GTTCTTTCGTTTTCCCCTCTC
Otc R	GGCATTATCTAAGGAGAAGCATC
Zfy F	GACTAGACATGTCTTAACATCTGTCC
Zfy R	CCTATTGCATGGACAGCAGCTTATG
D4/XEGFP F	TGGGCAACGTGCTGGTTGT
D4/XEGFP R	TGCACGCTGCCGTCCTCGAT
Xist KO F	CATTTTTAGTTCCCCTACCA
Xist Wild F	GTGTACTGTTGCTGCTGATC
Xist Common R	AATTGGTTGCTTTTATCCAG
Setdb1 ex2F	GCTGGAGACGTGGGTACTACA
Setdb1 in4F2	GCTCATCCTCGGCTTCATAC
Setdb1 in4R3	TCATGGATGCTGTCAACAAGA
Setdb1 ex5R	TCTTGTTGACAGCATCCATGA
BK51	TCTAGGACAAGAGGGCGAGA
GenetrapR	GACAGTATCGGCCTCAGGAA
qRT-PCR Assays
Gene	Forward Oligonucleotide	Reverse Oligonucleotide	UPL Probe
Ehmt1	TGCGCTGCTGGTATGATAAG	AGGGTGGTTCTGCCATGTTA	#29
Ehmt2	TTCTTCAGCTCCAGGGACAT	AGAATCGGTCACCGTAGTCAA	#17
Hmbs	TCCCTGAAGGATGTGCCTAC	CACAAGGGTTTTCCCGTTT	#79
Hprt	TCCTCCTCAGACCGCTTTT	CCTGGTTCATCATCGCTAATC	#95
Prdm2	AGGGGCTCTGCAGAAGGT	ACTGCATCCTGGCTTACCAC	#29
Prdm8	CGACTCGGTCCTGACCTTAT	GACACTGTTGGACAGCCTTG	#58
Setdb1	TTAACACAGGCCCTGAATTTCT	GGCAGGCACATTTGGATT	#76
Setdb2	TGGGTGCAGAATGTTTTTGT	TCTGTCCTTGCTTTCACATACC	#49
Suv39h1	TTTGAAGTTGAATACCTGTGTGATT	ATACCCACGCCACTTAACCA	#15
Suv39h2	CAACAAAGGGATCACCTACCTC	CCTGAAGATTTGGGTCACAAC	#85
