# Supplementary material for: Setdb1-mediated H3K9 methylation is enriched on the inactive X and plays a role in its epigenetic silencing
Source: Epigenetics Chromatin. 2016 May 18;9:16. doi: 10.1186/s13072-016-0064-6 (PMC4870784; doi:10.1186/s13072-016-0064-6)
Supplement: Supplementary file 18 — 10.1186/s13072-016-0064-6 shRNA Sequences. 97-mer shRNA oligonucleotides used to create the retroviral shRNAs for the X inactivation screen and additional hairpins used in this study. The common miR30 5’, loop and 3’ sequences are in black, the unique 21-mer stem sequences are in red and the mismatched bases are in blue. [file 13072_2016_64_MOESM18_ESM.xlsx]

## Sheet: Table S6
Name	Gene	Sequence
Luc	–	TGCTGTTGACAGTGAGCGCCCGCCTGAAGTCTCTGATTAATAGTGAAGCCACAGATGTATTAATCAGAGACTTCAGGCGGTTGCCTACTGCCTCGGA
Nons	–	TGCTGTTGACAGTGAGCGATCTCGCTTGGGCGAGAGTAAGTAGTGAAGCCACAGATGTACTTACTCTCGCCCAAGCGAGAGTGCCTACTGCCTCGGA
Ren	–	TGCTGTTGACAGTGAGCGCAGGAATTATAATGCTTATCTATAGTGAAGCCACAGATGTATAGATAAGCATTATAATTCCTATGCCTACTGCCTCGGA
Bmi1A	Bmi1	TGCTGTTGACAGTGAGCGACCTAAGGAAGAGGTGAATGATTAGTGAAGCCACAGATGTAATCATTCACCTCTTCCTTAGGCTGCCTACTGCCTCGGA
Ctcf.6	Ctcf	TGCTGTTGACAGTGAGCGCCAGGTGCAATTGAGAACATTATAGTGAAGCCACAGATGTATAATGTTCTCAATTGCACCTGTTGCCTACTGCCTCGGA
Ctcf.7	Ctcf	TGCTGTTGACAGTGAGCGCCAGGTCGAAGATCAGAATACATAGTGAAGCCACAGATGTATGTATTCTGATCTTCGACCTGATGCCTACTGCCTCGGA
Dmap1.1	Dmap1	TGCTGTTGACAGTGAGCGCAAGGCAGAGACTGACCACCTATAGTGAAGCCACAGATGTATAGGTGGTCAGTCTCTGCCTTATGCCTACTGCCTCGGA
Dmap1.4	Dmap1	TGCTGTTGACAGTGAGCGAGAGCGACCTGGTGTTACTCTATAGTGAAGCCACAGATGTATAGAGTAACACCAGGTCGCTCCTGCCTACTGCCTCGGA
Dmap1.5	Dmap1	TGCTGTTGACAGTGAGCGCATGGTGTAAATAGAGCTGTTATAGTGAAGCCACAGATGTATAACAGCTCTATTTACACCATATGCCTACTGCCTCGGA
Dmap1.6	Dmap1	TGCTGTTGACAGTGAGCGACAGCTCATCTTCTGTGAAGAATAGTGAAGCCACAGATGTATTCTTCACAGAAGATGAGCTGGTGCCTACTGCCTCGGA
Dmap1.8	Dmap1	TGCTGTTGACAGTGAGCGACAGCTCTGTGGGTCAGAAGAATAGTGAAGCCACAGATGTATTCTTCTGACCCACAGAGCTGGTGCCTACTGCCTCGGA
Dmap1.9	Dmap1	TGCTGTTGACAGTGAGCGACCAGGCACAGATCTCAAGATATAGTGAAGCCACAGATGTATATCTTGAGATCTGTGCCTGGCTGCCTACTGCCTCGGA
Dnmt1.2	Dnmt1	TGCTGTTGACAGTGAGCGAAAGAAGTTTGTTAGCAACATATAGTGAAGCCACAGATGTATATGTTGCTAACAAACTTCTTGTGCCTACTGCCTCGGA
Dnmt1.3	Dnmt1	TGCTGTTGACAGTGAGCGACCGCACTTACTCCAAGTTCAATAGTGAAGCCACAGATGTATTGAACTTGGAGTAAGTGCGGGTGCCTACTGCCTCGGA
Dnmt1.4	Dnmt1	TGCTGTTGACAGTGAGCGCCCCGAAGATCAACTCACCAAATAGTGAAGCCACAGATGTATTTGGTGAGTTGATCTTCGGGATGCCTACTGCCTCGGA
Dnmt3a.3	Dnmt3a	TGCTGTTGACAGTGAGCGCCTGGACAATGATGTTCTGTTTTAGTGAAGCCACAGATGTAAAACAGAACATCATTGTCCAGATGCCTACTGCCTCGGA
Dnmt3a.4	Dnmt3a	TGCTGTTGACAGTGAGCGAAGGGTCTATGTTTAAGTCTTATAGTGAAGCCACAGATGTATAAGACTTAAACATAGACCCTGTGCCTACTGCCTCGGA
Dnmt3b.2	Dnmt3b	TGCTGTTGACAGTGAGCGAAAGGCTCTTCTTCGAGTTTTATAGTGAAGCCACAGATGTATAAAACTCGAAGAAGAGCCTTCTGCCTACTGCCTCGGA
Dnmt3b.10	Dnmt3b	TGCTGTTGACAGTGAGCGCATGACAAGAAAGACATCTCAATAGTGAAGCCACAGATGTATTGAGATGTCTTTCTTGTCATTTGCCTACTGCCTCGGA
Dnmt3b.11	Dnmt3b	TGCTGTTGACAGTGAGCGCGAAGATGATGTTTATGGTTTATAGTGAAGCCACAGATGTATAAACCATAAACATCATCTTCATGCCTACTGCCTCGGA
Ehmt1.1	Ehmt1	TGCTGTTGACAGTGAGCGAAAAGACCATAGAGAAGTTCAATAGTGAAGCCACAGATGTATTGAACTTCTCTATGGTCTTTGTGCCTACTGCCTCGGA
Ehmt1.2	Ehmt1	TGCTGTTGACAGTGAGCGCTAGAGAAGTTCAAGACCATAATAGTGAAGCCACAGATGTATTATGGTCTTGAACTTCTCTATTGCCTACTGCCTCGGA
Ehmt1.5	Ehmt1	TGCTGTTGACAGTGAGCGAACCCTTGATCTTCGAGTGCAATAGTGAAGCCACAGATGTATTGCACTCGAAGATCAAGGGTGTGCCTACTGCCTCGGA
Ehmt1.6	Ehmt1	TGCTGTTGACAGTGAGCGCCCGAGGATAGTAGGACTTCTATAGTGAAGCCACAGATGTATAGAAGTCCTACTATCCTCGGTTGCCTACTGCCTCGGA
Ehmt1.7	Ehmt1	TGCTGTTGACAGTGAGCGCCTGGTGTTTCTTTGCTAGGAATAGTGAAGCCACAGATGTATTCCTAGCAAAGAAACACCAGTTGCCTACTGCCTCGGA
Ehmt1.8	Ehmt1	TGCTGTTGACAGTGAGCGATACGACTGTGTTGTCCTCTTTTAGTGAAGCCACAGATGTAAAAGAGGACAACACAGTCGTAGTGCCTACTGCCTCGGA
Ehmt1.10	Ehmt1	TGCTGTTGACAGTGAGCGCAACGAAGAATGGGAACCTATATAGTGAAGCCACAGATGTATATAGGTTCCCATTCTTCGTTTTGCCTACTGCCTCGGA
Ehmt2.1	Ehmt2	TGCTGTTGACAGTGAGCGCCTGCGAGACATCGACCATGAATAGTGAAGCCACAGATGTATTCATGGTCGATGTCTCGCAGTTGCCTACTGCCTCGGA
Ehmt2.2	Ehmt2	TGCTGTTGACAGTGAGCGAAAGGTGATCCTTATGCTGTTATAGTGAAGCCACAGATGTATAACAGCATAAGGATCACCTTCTGCCTACTGCCTCGGA
Ehmt2.6	Ehmt2	TGCTGTTGACAGTGAGCGCTTCATGCTGCACCAAGATCTATAGTGAAGCCACAGATGTATAGATCTTGGTGCAGCATGAAATGCCTACTGCCTCGGA
Ehmt2.10	Ehmt2	TGCTGTTGACAGTGAGCGACACAGGACAGGTGGACGTCAATAGTGAAGCCACAGATGTATTGACGTCCACCTGTCCTGTGCTGCCTACTGCCTCGGA
Ezh2	Ezh2	TGCTGTTGACAGTGAGCGCGCTCTTACTGCTGAGCGTATATAGTGAAGCCACAGATGTATATACGCTCAGCAGTAAGAGCATGCCTACTGCCTCGGA
Ezh2B	Ezh2	TGCTGTTGACAGTGAGCGAGCACTTTCATTGAAGAACTAATAGTGAAGCCACAGATGTATTAGTTCTTCAATGAAAGTGCCTGCCTACTGCCTCGGA
H2afy.2	H2afy	TGCTGTTGACAGTGAGCGCCACAGTGAAATCAGTAATTTATAGTGAAGCCACAGATGTATAAATTACTGATTTCACTGTGATGCCTACTGCCTCGGA
H2afy.5	H2afy	TGCTGTTGACAGTGAGCGACTGAACCTTATTCACAGTGAATAGTGAAGCCACAGATGTATTCACTGTGAATAAGGTTCAGCTGCCTACTGCCTCGGA
Hdac1.1	Hdac1	TGCTGTTGACAGTGAGCGACACAGTGATGACTACATTAAATAGTGAAGCCACAGATGTATTTAATGTAGTCATCACTGTGGTGCCTACTGCCTCGGA
Hdac1.5	Hdac1	TGCTGTTGACAGTGAGCGCCGCAAGTGCTGTGAAGCTTAATAGTGAAGCCACAGATGTATTAAGCTTCACAGCACTTGCGATGCCTACTGCCTCGGA
Hdac2.1	Hdac2	TGCTGTTGACAGTGAGCGATACGATCAATAAGACCAGATATAGTGAAGCCACAGATGTATATCTGGTCTTATTGATCGTAGTGCCTACTGCCTCGGA
Hdac2.2	Hdac2	TGCTGTTGACAGTGAGCGAAGGCTTGGTTGTTTCAATCTATAGTGAAGCCACAGATGTATAGATTGAAACAACCAAGCCTGTGCCTACTGCCTCGGA
Hdac2.3	Hdac2	TGCTGTTGACAGTGAGCGATAGGATTGAAGAAGACAAGAATAGTGAAGCCACAGATGTATTCTTGTCTTCTTCAATCCTAGTGCCTACTGCCTCGGA
Hdac2.5	Hdac2	TGCTGTTGACAGTGAGCGCACGATCAATAAGACCAGATAATAGTGAAGCCACAGATGTATTATCTGGTCTTATTGATCGTATGCCTACTGCCTCGGA
Hdac2.7	Hdac2	TGCTGTTGACAGTGAGCGACGGCAAGAAGAAAGTGTGCTATAGTGAAGCCACAGATGTATAGCACACTTTCTTCTTGCCGCTGCCTACTGCCTCGGA
Hdac2.8	Hdac2	TGCTGTTGACAGTGAGCGATTGCTGCTAAATTATGGTTTATAGTGAAGCCACAGATGTATAAACCATAATTTAGCAGCAAGTGCCTACTGCCTCGGA
Hdac3.2	Hdac3	TGCTGTTGACAGTGAGCGCCAGATGATGATGTGTATAATATAGTGAAGCCACAGATGTATATTATACACATCATCATCTGTTGCCTACTGCCTCGGA
Hdac3.3	Hdac3	TGCTGTTGACAGTGAGCGCTAAGAAGATGATCGTCTTCAATAGTGAAGCCACAGATGTATTGAAGACGATCATCTTCTTATTGCCTACTGCCTCGGA
Hdac3.4	Hdac3	TGCTGTTGACAGTGAGCGAACAGAGACTGTTAGAGATGAATAGTGAAGCCACAGATGTATTCATCTCTAACAGTCTCTGTGTGCCTACTGCCTCGGA
Hdac3.5	Hdac3	TGCTGTTGACAGTGAGCGCCAGAGACTGTTAGAGATGAAATAGTGAAGCCACAGATGTATTTCATCTCTAACAGTCTCTGTTGCCTACTGCCTCGGA
Hdac3.6	Hdac3	TGCTGTTGACAGTGAGCGATTGCTAGTTACCGATGTATGATAGTGAAGCCACAGATGTATCATACATCGGTAACTAGCAAGTGCCTACTGCCTCGGA
Hdac3.7	Hdac3	TGCTGTTGACAGTGAGCGCTTCTTGCTAGTTACCGATGTATAGTGAAGCCACAGATGTATACATCGGTAACTAGCAAGAATTGCCTACTGCCTCGGA
Hdac3.8	Hdac3	TGCTGTTGACAGTGAGCGCAACAGATGATGATGTGTATAATAGTGAAGCCACAGATGTATTATACACATCATCATCTGTTTTGCCTACTGCCTCGGA
Hdac3.10	Hdac3	TGCTGTTGACAGTGAGCGATGCTATGTCAATGACATAGTATAGTGAAGCCACAGATGTATACTATGTCATTGACATAGCAGTGCCTACTGCCTCGGA
Hdac8.4	Hdac8	TGCTGTTGACAGTGAGCGAGAGATCCAATGTGTTCCTTTATAGTGAAGCCACAGATGTATAAAGGAACACATTGGATCTCCTGCCTACTGCCTCGGA
Hdac8.5	Hdac8	TGCTGTTGACAGTGAGCGAATGCACTCCAGTTGTTCTTAATAGTGAAGCCACAGATGTATTAAGAACAACTGGAGTGCATCTGCCTACTGCCTCGGA
Hdac8.6	Hdac8	TGCTGTTGACAGTGAGCGAAAGTGTCTGAAGTATGTCCTATAGTGAAGCCACAGATGTATAGGACATACTTCAGACACTTGTGCCTACTGCCTCGGA
Hdac8.8	Hdac8	TGCTGTTGACAGTGAGCGAATCCAATGTGTTCCTTTAATATAGTGAAGCCACAGATGTATATTAAAGGAACACATTGGATCTGCCTACTGCCTCGGA
Hdac8.9	Hdac8	TGCTGTTGACAGTGAGCGAAGGATGAGAAGTACTATCACATAGTGAAGCCACAGATGTATGTGATAGTACTTCTCATCCTGTGCCTACTGCCTCGGA
Kdm1a.3	Kdm1a	TGCTGTTGACAGTGAGCGACTGCAAGAAAAGCATGTCAAATAGTGAAGCCACAGATGTATTTGACATGCTTTTCTTGCAGCTGCCTACTGCCTCGGA
Kdm1a.5	Kdm1a	TGCTGTTGACAGTGAGCGCCTGGAAATGACTATGATTTAATAGTGAAGCCACAGATGTATTAAATCATAGTCATTTCCAGATGCCTACTGCCTCGGA
Kdm1a.6	Kdm1a	TGCTGTTGACAGTGAGCGACAAGCTCTTCTAGCAATACTATAGTGAAGCCACAGATGTATAGTATTGCTAGAAGAGCTTGCTGCCTACTGCCTCGGA
Kdm2a.1	Kdm2a	TGCTGTTGACAGTGAGCGCTAGCATGGATATGGAGTTAAATAGTGAAGCCACAGATGTATTTAACTCCATATCCATGCTAATGCCTACTGCCTCGGA
Kdm2a.3	Kdm2a	TGCTGTTGACAGTGAGCGCCTGGATGTCTGTCTTCCGCTATAGTGAAGCCACAGATGTATAGCGGAAGACAGACATCCAGATGCCTACTGCCTCGGA
Kdm2a.9	Kdm2a	TGCTGTTGACAGTGAGCGCCCCCATGCAATTAAAGATATATAGTGAAGCCACAGATGTATATATCTTTAATTGCATGGGGATGCCTACTGCCTCGGA
Kdm2b.1	Kdm2b	TGCTGTTGACAGTGAGCGACTGGTATGTCTTGGAGAGATATAGTGAAGCCACAGATGTATATCTCTCCAAGACATACCAGCTGCCTACTGCCTCGGA
Kdm2b.3	Kdm2b	TGCTGTTGACAGTGAGCGATAGGAGAGTTAACCTGTACTATAGTGAAGCCACAGATGTATAGTACAGGTTAACTCTCCTACTGCCTACTGCCTCGGA
Kdm2b.4	Kdm2b	TGCTGTTGACAGTGAGCGAAAGGAGCTGAGCAAAGAGCTATAGTGAAGCCACAGATGTATAGCTCTTTGCTCAGCTCCTTGTGCCTACTGCCTCGGA
Kdm2b.5	Kdm2b	TGCTGTTGACAGTGAGCGCCAGGAATACCAGAGAGAATTATAGTGAAGCCACAGATGTATAATTCTCTCTGGTATTCCTGATGCCTACTGCCTCGGA
Kdm2b.6	Kdm2b	TGCTGTTGACAGTGAGCGCAACCTGTACTATGTCAGCATATAGTGAAGCCACAGATGTATATGCTGACATAGTACAGGTTATGCCTACTGCCTCGGA
Kdm2b.7	Kdm2b	TGCTGTTGACAGTGAGCGACAGAGATACGACGAGAACGAATAGTGAAGCCACAGATGTATTCGTTCTCGTCGTATCTCTGGTGCCTACTGCCTCGGA
Kdm2b.9	Kdm2b	TGCTGTTGACAGTGAGCGCACCAAGAATCAGGTAGAATAATAGTGAAGCCACAGATGTATTATTCTACCTGATTCTTGGTATGCCTACTGCCTCGGA
Kdm2b.10	Kdm2b	TGCTGTTGACAGTGAGCGAAAGAGGAAGAAGGCAAGTTTATAGTGAAGCCACAGATGTATAAACTTGCCTTCTTCCTCTTCTGCCTACTGCCTCGGA
Kdm5b.2	Kdm5b	TGCTGTTGACAGTGAGCGCCAGGAGCTTTATCAGACTCTATAGTGAAGCCACAGATGTATAGAGTCTGATAAAGCTCCTGATGCCTACTGCCTCGGA
Kdm5b.8	Kdm5b	TGCTGTTGACAGTGAGCGACACGATGAAATGATATGCAAATAGTGAAGCCACAGATGTATTTGCATATCATTTCATCGTGGTGCCTACTGCCTCGGA
Kdm5d.7	Kdm5d	TGCTGTTGACAGTGAGCGAATGGAAGGAGATCTACTTGAATAGTGAAGCCACAGATGTATTCAAGTAGATCTCCTTCCATCTGCCTACTGCCTCGGA
Phf1.5	Phf1	TGCTGTTGACAGTGAGCGAAGCGTTTGCTGTAAGAAGAAATAGTGAAGCCACAGATGTATTTCTTCTTACAGCAAACGCTGTGCCTACTGCCTCGGA
Phf1.7	Phf1	TGCTGTTGACAGTGAGCGATATGACTGTAATAAAGATAAATAGTGAAGCCACAGATGTATTTATCTTTATTACAGTCATACTGCCTACTGCCTCGGA
Prdm2.1	Prdm2	TGCTGTTGACAGTGAGCGAAAGAGCAAAGCTGTTCTACAATAGTGAAGCCACAGATGTATTGTAGAACAGCTTTGCTCTTCTGCCTACTGCCTCGGA
Prdm2.2	Prdm2	TGCTGTTGACAGTGAGCGACAGAAGAGCAAAGCTGTTCTATAGTGAAGCCACAGATGTATAGAACAGCTTTGCTCTTCTGCTGCCTACTGCCTCGGA
Prdm2.4	Prdm2	TGCTGTTGACAGTGAGCGATAGCACAAATTGCGAGTCTAATAGTGAAGCCACAGATGTATTAGACTCGCAATTTGTGCTACTGCCTACTGCCTCGGA
Prdm2.5	Prdm2	TGCTGTTGACAGTGAGCGCACAGCTGAGATTCCTAAGTTATAGTGAAGCCACAGATGTATAACTTAGGAATCTCAGCTGTTTGCCTACTGCCTCGGA
Prdm2.7	Prdm2	TGCTGTTGACAGTGAGCGCAGGGTGTCTATTTGTCTTCAATAGTGAAGCCACAGATGTATTGAAGACAAATAGACACCCTTTGCCTACTGCCTCGGA
Prdm2.10	Prdm2	TGCTGTTGACAGTGAGCGCCAGACTGTGAGGTCAACAATATAGTGAAGCCACAGATGTATATTGTTGACCTCACAGTCTGTTGCCTACTGCCTCGGA
Prmt5.467	Prmt5	TGCTGTTGACAGTGAGCGCGGGTCTTCCAGCTTTCCTATTTAGTGAAGCCACAGATGTAAATAGGAAAGCTGGAAGACCCATGCCTACTGCCTCGGA
Rad21.1	Rad21	TGCTGTTGACAGTGAGCGCTTCGAGGATGACGACATGTTATAGTGAAGCCACAGATGTATAACATGTCGTCATCCTCGAAATGCCTACTGCCTCGGA
Rad21.2	Rad21	TGCTGTTGACAGTGAGCGACTGATTGTTGACAGTGTCAAATAGTGAAGCCACAGATGTATTTGACACTGTCAACAATCAGCTGCCTACTGCCTCGGA
Rad21.3	Rad21	TGCTGTTGACAGTGAGCGATCGATGCTATGTTATGTATAATAGTGAAGCCACAGATGTATTATACATAACATAGCATCGACTGCCTACTGCCTCGGA
Rad21.5	Rad21	TGCTGTTGACAGTGAGCGCAAGGTCGTTAGTTTCTTGTTATAGTGAAGCCACAGATGTATAACAAGAAACTAACGACCTTTTGCCTACTGCCTCGGA
Rad21.6	Rad21	TGCTGTTGACAGTGAGCGACAGAAATTATGTGACTATATATAGTGAAGCCACAGATGTATATATAGTCACATAATTTCTGGTGCCTACTGCCTCGGA
Rad21.8	Rad21	TGCTGTTGACAGTGAGCGCTGGGACAAGAAGCTAACCAAATAGTGAAGCCACAGATGTATTTGGTTAGCTTCTTGTCCCAATGCCTACTGCCTCGGA
Rad21.9	Rad21	TGCTGTTGACAGTGAGCGAGAGCTAGATGTGTTCGAGCTATAGTGAAGCCACAGATGTATAGCTCGAACACATCTAGCTCCTGCCTACTGCCTCGGA
Rbbp4.3	Rbbp4	TGCTGTTGACAGTGAGCGACTAGTTTGTGTTTGTTTTTAATAGTGAAGCCACAGATGTATTAAAAACAAACACAAACTAGCTGCCTACTGCCTCGGA
Rbbp4.7	Rbbp4	TGCTGTTGACAGTGAGCGCCCACCAAGTTGTAAAGATGTATAGTGAAGCCACAGATGTATACATCTTTACAACTTGGTGGTTGCCTACTGCCTCGGA
Rbbp4.8	Rbbp4	TGCTGTTGACAGTGAGCGCCCCCTGCATCATTGCAACAAATAGTGAAGCCACAGATGTATTTGTTGCAATGATGCAGGGGTTGCCTACTGCCTCGGA
Rbbp7.1	Rbbp7	TGCTGTTGACAGTGAGCGCTTGGTTTTTGACTATACAAAATAGTGAAGCCACAGATGTATTTTGTATAGTCAAAAACCAAATGCCTACTGCCTCGGA
Rbbp7.8	Rbbp7	TGCTGTTGACAGTGAGCGCAGGCAAAATTGTGGATGCTAATAGTGAAGCCACAGATGTATTAGCATCCACAATTTTGCCTTTGCCTACTGCCTCGGA
Ring1.3	Ring1	TGCTGTTGACAGTGAGCGACAAGAGGACAAAGGAGGACAATAGTGAAGCCACAGATGTATTGTCCTCCTTTGTCCTCTTGCTGCCTACTGCCTCGGA
Ring1.7	Ring1	TGCTGTTGACAGTGAGCGCTTGCTTATTTCTTCTTTGAAATAGTGAAGCCACAGATGTATTTCAAAGAAGAAATAAGCAAATGCCTACTGCCTCGGA
Ring1.8	Ring1	TGCTGTTGACAGTGAGCGCTAGGTTCTGCTCGGACTGCATTAGTGAAGCCACAGATGTAATGCAGTCCGAGCAGAACCTATTGCCTACTGCCTCGGA
Rnf2.2	Rnf2	TGCTGTTGACAGTGAGCGATAAGTTGTTGCTTACAGAAAATAGTGAAGCCACAGATGTATTTTCTGTAAGCAACAACTTAGTGCCTACTGCCTCGGA
Rnf2.6	Rnf2	TGCTGTTGACAGTGAGCGACCAGACTTGTTTACACTATTATAGTGAAGCCACAGATGTATAATAGTGTAAACAAGTCTGGCTGCCTACTGCCTCGGA
Setd8.6	Setd8	TGCTGTTGACAGTGAGCGAAGGGTGTAACTGTGAGATAAATAGTGAAGCCACAGATGTATTTATCTCACAGTTACACCCTCTGCCTACTGCCTCGGA
Setd8.8	Setd8	TGCTGTTGACAGTGAGCGCCTCACACTCACTCTTAGCTAATAGTGAAGCCACAGATGTATTAGCTAAGAGTGAGTGTGAGTTGCCTACTGCCTCGGA
Setdb1.4	Setdb1	TGCTGTTGACAGTGAGCGAACAGATGACTTTGCAGACAAATAGTGAAGCCACAGATGTATTTGTCTGCAAAGTCATCTGTCTGCCTACTGCCTCGGA
Setdb1.6	Setdb1	TGCTGTTGACAGTGAGCGAAAAAGCAGTTCTCAAGATCTATAGTGAAGCCACAGATGTATAGATCTTGAGAACTGCTTTTCTGCCTACTGCCTCGGA
Setdb1.7	Setdb1	TGCTGTTGACAGTGAGCGAAACAAGAAAAGCAGTTCTCAATAGTGAAGCCACAGATGTATTGAGAACTGCTTTTCTTGTTGTGCCTACTGCCTCGGA
Setdb1.9	Setdb1	TGCTGTTGACAGTGAGCGACTCAAGATGTCCAGAAGTTCATAGTGAAGCCACAGATGTATGAACTTCTGGACATCTTGAGCTGCCTACTGCCTCGGA
Setdb1.7B	Setdb1	TGCTGTTGACAGTGAGCGATGGGTAGACATGACCACTCTATAGTGAAGCCACAGATGTATAGAGTGGTCATGTCTACCCACTGCCTACTGCCTCGGA
Smchd1.2	Smchd1	TGCTGTTGACAGTGAGCGCCACTACGACACTCTAGTTAAATAGTGAAGCCACAGATGTATTTAACTAGAGTGTCGTAGTGATGCCTACTGCCTCGGA
Smchd1.4	Smchd1	TGCTGTTGACAGTGAGCGAAAGGTTATTCTTCCTGGTTTATAGTGAAGCCACAGATGTATAAACCAGGAAGAATAACCTTCTGCCTACTGCCTCGGA
Suv39h1.1	Suv39h1	TGCTGTTGACAGTGAGCGAAAGGTCCTTTGTCTATATCAATAGTGAAGCCACAGATGTATTGATATAGACAAAGGACCTTGTGCCTACTGCCTCGGA
Suv39h1.5	Suv39h1	TGCTGTTGACAGTGAGCGACAGGTGTACAACGTATTCATATAGTGAAGCCACAGATGTATATGAATACGTTGTACACCTGCTGCCTACTGCCTCGGA
Suv39h1.6	Suv39h1	TGCTGTTGACAGTGAGCGAAAGGATGACCATCAAATCAGATAGTGAAGCCACAGATGTATCTGATTTGATGGTCATCCTTGTGCCTACTGCCTCGGA
Suv39h1.7	Suv39h1	TGCTGTTGACAGTGAGCGCAACTGTGTTGTTGAGTTAATATAGTGAAGCCACAGATGTATATTAACTCAACAACACAGTTTTGCCTACTGCCTCGGA
Suv39h1.9	Suv39h1	TGCTGTTGACAGTGAGCGATGGGTCCACTTGTCTCAGTTATAGTGAAGCCACAGATGTATAACTGAGACAAGTGGACCCAGTGCCTACTGCCTCGGA
Suv39h1.10	Suv39h1	TGCTGTTGACAGTGAGCGCCTGTATGACTTTGAAGTTGAATAGTGAAGCCACAGATGTATTCAACTTCAAAGTCATACAGATGCCTACTGCCTCGGA
Suv39h2.1	Suv39h2	TGCTGTTGACAGTGAGCGCTAGCATTGTTCTCTACAAGAATAGTGAAGCCACAGATGTATTCTTGTAGAGAACAATGCTATTGCCTACTGCCTCGGA
Suv39h2.2	Suv39h2	TGCTGTTGACAGTGAGCGCTTGAGAGAAGCTACAGTATTATAGTGAAGCCACAGATGTATAATACTGTAGCTTCTCTCAAATGCCTACTGCCTCGGA
Suv39h2.3	Suv39h2	TGCTGTTGACAGTGAGCGACAGTGTTTGACTGTCTAGATATAGTGAAGCCACAGATGTATATCTAGACAGTCAAACACTGGTGCCTACTGCCTCGGA
Suv39h2.5	Suv39h2	TGCTGTTGACAGTGAGCGCAAGTATGGTTTCATAGATTAATAGTGAAGCCACAGATGTATTAATCTATGAAACCATACTTTTGCCTACTGCCTCGGA
Suv39h2.6	Suv39h2	TGCTGTTGACAGTGAGCGCCAAGTTGTATGAGAAGGTATATAGTGAAGCCACAGATGTATATACCTTCTCATACAACTTGATGCCTACTGCCTCGGA
Suv39h2.7	Suv39h2	TGCTGTTGACAGTGAGCGCAAGGGTCAGAACCCAATGTAATAGTGAAGCCACAGATGTATTACATTGGGTTCTGACCCTTTTGCCTACTGCCTCGGA
Suv39h2.9	Suv39h2	TGCTGTTGACAGTGAGCGCCAGAGACAAATAAGTGCTGAATAGTGAAGCCACAGATGTATTCAGCACTTATTTGTCTCTGATGCCTACTGCCTCGGA
Suv420h1.1	Suv420h1	TGCTGTTGACAGTGAGCGAGAGGTGGACGACTACAGTCAATAGTGAAGCCACAGATGTATTGACTGTAGTCGTCCACCTCCTGCCTACTGCCTCGGA
Suv420h1.3	Suv420h1	TGCTGTTGACAGTGAGCGCACGGACTTAGAGAAACAGATATAGTGAAGCCACAGATGTATATCTGTTTCTCTAAGTCCGTATGCCTACTGCCTCGGA
Suv420h1.4	Suv420h1	TGCTGTTGACAGTGAGCGACCAGATGGAGGTGGACGACTATAGTGAAGCCACAGATGTATAGTCGTCCACCTCCATCTGGGTGCCTACTGCCTCGGA
Suv420h1.5	Suv420h1	TGCTGTTGACAGTGAGCGACTGAGGCTAATTGTTGGTAAATAGTGAAGCCACAGATGTATTTACCAACAATTAGCCTCAGCTGCCTACTGCCTCGGA
Suv420h1.9	Suv420h1	TGCTGTTGACAGTGAGCGCAAGGCTCTGAGAGATATTGAATAGTGAAGCCACAGATGTATTCAATATCTCTCAGAGCCTTATGCCTACTGCCTCGGA
Suv420h2.1	Suv420h2	TGCTGTTGACAGTGAGCGACCGCTACTCCATGGAGACCAATAGTGAAGCCACAGATGTATTGGTCTCCATGGAGTAGCGGGTGCCTACTGCCTCGGA
Suv420h2.2	Suv420h2	TGCTGTTGACAGTGAGCGCAGAGAGCTGATCCTTGTTCTATAGTGAAGCCACAGATGTATAGAACAAGGATCAGCTCTCTATGCCTACTGCCTCGGA
Suv420h2.4	Suv420h2	TGCTGTTGACAGTGAGCGCCAGCACTGGAAGCTTTCCTAATAGTGAAGCCACAGATGTATTAGGAAAGCTTCCAGTGCTGATGCCTACTGCCTCGGA
Suv420h2.5	Suv420h2	TGCTGTTGACAGTGAGCGATTCTATTGATCTGGACATCAATAGTGAAGCCACAGATGTATTGATGTCCAGATCAATAGAACTGCCTACTGCCTCGGA
Suv420h2.7	Suv420h2	TGCTGTTGACAGTGAGCGCCTGCAAGTTTGTGCCCTCAGATAGTGAAGCCACAGATGTATCTGAGGGCACAAACTTGCAGTTGCCTACTGCCTCGGA
Suv420h2.8	Suv420h2	TGCTGTTGACAGTGAGCGCATGAGCACTGTGAATGCTATATAGTGAAGCCACAGATGTATATAGCATTCACAGTGCTCATTTGCCTACTGCCTCGGA
Suv420h2.10	Suv420h2	TGCTGTTGACAGTGAGCGAAAGAGGATGAAGACCTGCTTATAGTGAAGCCACAGATGTATAAGCAGGTCTTCATCCTCTTCTGCCTACTGCCTCGGA
Suz12	Suz12	TGCTGTTGACAGTGAGCGCCCAAGCACTGTGGTTGAATAATAGTGAAGCCACAGATGTATTATTCAACCACAGTGCTTGGATGCCTACTGCCTCGGA
Suz12B	Suz12	TGCTGTTGACAGTGAGCGCCGAAATCTTATCGCACCAATATAGTGAAGCCACAGATGTATATTGGTGCGATAAGATTTCGATGCCTACTGCCTCGGA
Yy1.1	Yy1	TGCTGTTGACAGTGAGCGCTAGGTTTTGTTTGCTATCTTATAGTGAAGCCACAGATGTATAAGATAGCAAACAAAACCTATTGCCTACTGCCTCGGA
Yy1.6	Yy1	TGCTGTTGACAGTGAGCGCTCGTTGAGAGCTCAAAGCTAATAGTGAAGCCACAGATGTATTAGCTTTGAGCTCTCAACGAATGCCTACTGCCTCGGA
Ehmt2.3	Ehmt2	TGCTGTTGACAGTGAGCGAAAGTCTGAAGTCGAAGCTCTATAGTGAAGCCACAGATGTATAGAGCTTCGACTTCAGACTTGTGCCTACTGCCTCGGA
Ehmt2.5	Ehmt2	TGCTGTTGACAGTGAGCGACCCCCTGATCTTTGAGTGTAATAGTGAAGCCACAGATGTATTACACTCAAAGATCAGGGGGGTGCCTACTGCCTCGGA
Prdm2.9	Prdm2	TGCTGTTGACAGTGAGCGACACCGCAGATACGGAGATCAATAGTGAAGCCACAGATGTATTGATCTCCGTATCTGCGGTGCTGCCTACTGCCTCGGA
Prdm8.9	Prdm8	TGCTGTTGACAGTGAGCGCACGGTATAGTTTATCCAGGTATAGTGAAGCCACAGATGTATACCTGGATAAACTATACCGTTTGCCTACTGCCTCGGA
Prdm8.10	Prdm8	TGCTGTTGACAGTGAGCGCACGTTTCTACTTAAATTATTATAGTGAAGCCACAGATGTATAATAATTTAAGTAGAAACGTATGCCTACTGCCTCGGA
Setdb2.3	Setdb2	TGCTGTTGACAGTGAGCGAAAGCTTAGTGGTGATCTCAAATAGTGAAGCCACAGATGTATTTGAGATCACCACTAAGCTTGTGCCTACTGCCTCGGA
Setdb2.5	Setdb2	TGCTGTTGACAGTGAGCGAAAGAATAAAGCTGACAATTTATAGTGAAGCCACAGATGTATAAATTGTCAGCTTTATTCTTCTGCCTACTGCCTCGGA
Hnrnpu	Hnrnpu	TGCTGTTGACAGTGAGCGCCTGGCTCAAAGAAAAGCAATATAGTGAAGCCACAGATGTATATTGCTTTTCTTTGAGCCAGTTGCCTACTGCCTCGGA
